# Supplementary material for: Identification of Candidate Therapeutic Genes for More Precise Treatment of Esophageal Squamous Cell Carcinoma and Adenocarcinoma
Source: Front Genet. 2022 May 19;13:844542. doi: 10.3389/fgene.2022.844542 (PMC9161154; doi:10.3389/fgene.2022.844542)
Supplement: Supplementary file 7 [file DataSheet1.CSV]

gene	gene_expression_SCC	gene_expression_AC	sd_gene_expression_SCC	sd_gene_expression_AC	Log2(FC)	abs(Log2(FC))	gene_expression_SCCvsAC
EPS8L3	0,937	10,819	0,011	0,015	-9,882	9,882	down
REG1A	1,675	10,177	0,016	0,066	-8,502	8,502	down
REG4	2,266	10,413	0,016	0,06	-8,147	8,147	down
C6orf222	0,966	9,068	0,007	0,029	-8,101	8,101	down
DMBT1	4,236	12,21	0,025	0,052	-7,974	7,974	down
CLDN18	3,688	11,256	0,016	0,058	-7,568	7,568	down
PGC	1,528	9,043	0,018	0,068	-7,515	7,515	down
OLFM4	4,421	11,912	0,021	0,064	-7,491	7,491	down
TM4SF5	0,306	7,572	0,005	0,025	-7,266	7,266	down
ANKS4B	1,127	8,146	0,009	0,018	-7,019	7,019	down
KRT20	1,301	7,851	0,013	0,06	-6,549	6,549	down
IRX4	8,474	2,22	0,018	0,037	6,254	6,254	up
EN1	7,051	0,924	0,021	0,015	6,127	6,127	up
REG3A	0,287	6,366	0,004	0,063	-6,079	6,079	down
SLC6A20	2,928	8,956	0,014	0,031	-6,027	6,027	down
NR0B2	0,598	6,608	0,004	0,037	-6,01	6,01	down
TFF2	1,478	7,455	0,014	0,055	-5,977	5,977	down
TM4SF4	0,895	6,761	0,011	0,042	-5,866	5,866	down
SI	0,322	6,178	0,005	0,062	-5,857	5,857	down
GPR128	1,017	6,788	0,014	0,04	-5,771	5,771	down
FOXA2	3,23	8,836	0,018	0,021	-5,606	5,606	down
GATA4	3,769	9,336	0,021	0,034	-5,567	5,567	down
ANXA13	1,831	7,359	0,009	0,036	-5,527	5,527	down
HABP2	1,706	7,221	0,011	0,043	-5,514	5,514	down
NEFL	7,706	2,212	0,024	0,029	5,495	5,495	up
GUCY2C	2,599	8,09	0,01	0,042	-5,491	5,491	down
HOXD11	6,983	1,592	0,016	0,034	5,392	5,392	up
CLDN2	3,279	8,565	0,01	0,044	-5,286	5,286	down
HOXD13	6,374	1,121	0,021	0,028	5,253	5,253	up
A1CF	0,209	5,426	0,003	0,036	-5,218	5,218	down
GPR35	4,725	9,881	0,008	0,013	-5,156	5,156	down
GAL3ST1	1,988	7,138	0,01	0,018	-5,149	5,149	down
CCNA1	6,361	1,299	0,024	0,022	5,062	5,062	up
MIA2	0,499	5,555	0,006	0,021	-5,056	5,056	down
GDA	4,908	9,935	0,025	0,025	-5,027	5,027	down
MEP1A	1,362	6,246	0,008	0,05	-4,884	4,884	down
DCDC2	1,441	6,245	0,008	0,037	-4,804	4,804	down
GP2	0,886	5,674	0,014	0,051	-4,789	4,789	down
C4BPA	0,915	5,671	0,011	0,043	-4,756	4,756	down
FAM101A	4,498	9,195	0,016	0,031	-4,697	4,697	down
BTNL3	0,735	5,398	0,007	0,039	-4,663	4,663	down
RIMS2	6,358	1,701	0,016	0,021	4,657	4,657	up
DSC1	5,845	1,206	0,021	0,021	4,64	4,64	up
SPINK4	0,208	4,848	0,005	0,046	-4,64	4,64	down
GALNT14	8,704	4,09	0,008	0,035	4,615	4,615	up
DMRT2	5,412	0,801	0,022	0,013	4,611	4,611	up
ITLN1	0,612	5,084	0,007	0,049	-4,472	4,472	down
PCK1	2,205	6,671	0,013	0,049	-4,466	4,466	down
DLX5	7,649	3,264	0,015	0,028	4,385	4,385	up
SFTA2	1,365	5,732	0,017	0,032	-4,367	4,367	down
KRT31	5,137	0,793	0,016	0,022	4,344	4,344	up
SULT1B1	1,705	6,038	0,013	0,032	-4,333	4,333	down
CIDEC	0,453	4,776	0,005	0,035	-4,323	4,323	down
PLA2G10	1,906	6,225	0,011	0,026	-4,319	4,319	down
SLC35F3	5,759	1,497	0,016	0,019	4,262	4,262	up
KCNQ5	6,667	2,426	0,013	0,022	4,241	4,241	up
SERPINA1	8,577	12,757	0,011	0,028	-4,18	4,18	down
ONECUT2	5,95	10,104	0,012	0,034	-4,153	4,153	down
PDZD3	0,975	5,121	0,007	0,028	-4,145	4,145	down
ADH6	1,623	5,718	0,008	0,033	-4,094	4,094	down
SH3GL3	5,012	0,939	0,013	0,021	4,073	4,073	up
TP53AIP1	6,513	2,458	0,018	0,023	4,055	4,055	up
PRSS3	6,071	10,125	0,02	0,017	-4,054	4,054	down
EFNA2	0,931	4,982	0,008	0,026	-4,051	4,051	down
HSD17B2	4,647	8,691	0,016	0,025	-4,044	4,044	down
KCNJ3	0,859	4,866	0,009	0,032	-4,007	4,007	down
AKR1B15	5,235	1,232	0,017	0,02	4,003	4,003	up
FGFR4	6,443	10,425	0,01	0,017	-3,981	3,981	down
TBX1	7,596	3,622	0,014	0,023	3,974	3,974	up
FUT9	0,998	4,965	0,011	0,045	-3,967	3,967	down
C11orf53	1,358	5,324	0,013	0,024	-3,965	3,965	down
EFS	10,042	6,129	0,009	0,024	3,913	3,913	up
RYR1	8,434	4,525	0,011	0,03	3,909	3,909	up
RGS20	6,539	2,64	0,012	0,025	3,9	3,9	up
NXPH4	8,951	5,084	0,013	0,023	3,866	3,866	up
SHH	1,839	5,683	0,017	0,024	-3,844	3,844	down
NUDT11	6,611	2,813	0,015	0,021	3,799	3,799	up
NKX2-5	4,326	0,537	0,02	0,018	3,789	3,789	up
HEPACAM2	1,007	4,794	0,011	0,044	-3,787	3,787	down
CXCL3	5,125	8,878	0,01	0,02	-3,754	3,754	down
SLC26A3	0,39	4,141	0,004	0,055	-3,751	3,751	down
SLC6A2	4,607	0,858	0,018	0,015	3,75	3,75	up
FABP2	0,411	4,158	0,004	0,045	-3,747	3,747	down
TNNC1	0,926	4,671	0,007	0,028	-3,745	3,745	down
PRKCG	1,006	4,745	0,008	0,038	-3,739	3,739	down
IGSF11	6,14	2,426	0,014	0,026	3,714	3,714	up
CACNA1B	4,978	1,271	0,019	0,022	3,707	3,707	up
PITX2	7,611	3,915	0,014	0,029	3,696	3,696	up
UGT2B15	0,648	4,329	0,008	0,037	-3,681	3,681	down
KRT8	11,037	14,714	0,017	0,012	-3,677	3,677	down
CXorf61	1,328	5,002	0,018	0,039	-3,674	3,674	down
LHX2	5,134	1,468	0,016	0,013	3,665	3,665	up
GDF15	5,93	9,567	0,012	0,023	-3,637	3,637	down
GIPC2	4,525	8,139	0,014	0,021	-3,615	3,615	down
C11orf86	0,876	4,484	0,01	0,036	-3,608	3,608	down
RNF165	5,934	2,326	0,017	0,021	3,608	3,608	up
AKR7L	2,591	6,167	0,007	0,02	-3,576	3,576	down
DNAH17	8,686	5,12	0,016	0,012	3,565	3,565	up
OSBPL6	7,599	4,037	0,008	0,027	3,562	3,562	up
TMEM150B	2,596	6,156	0,011	0,023	-3,56	3,56	down
SAMD5	6,08	9,629	0,016	0,022	-3,549	3,549	down
SCAND3	6,078	2,538	0,012	0,032	3,54	3,54	up
COBL	6,886	10,401	0,019	0,01	-3,515	3,515	down
FOXL2	5,071	1,559	0,018	0,02	3,512	3,512	up
MNX1	2,923	6,43	0,015	0,017	-3,507	3,507	down
DLK2	7,027	3,538	0,012	0,023	3,489	3,489	up
IRX6	4,429	0,955	0,02	0,017	3,474	3,474	up
PLCH1	4,732	8,191	0,016	0,018	-3,458	3,458	down
HOXB6	5,093	8,547	0,011	0,02	-3,453	3,453	down
MUC1	9,621	13,071	0,014	0,019	-3,45	3,45	down
AMBP	0,657	4,104	0,006	0,035	-3,447	3,447	down
CHODL	5,233	1,802	0,017	0,017	3,431	3,431	up
PTPN13	11,071	7,647	0,008	0,033	3,424	3,424	up
EFCAB1	4,371	0,987	0,014	0,012	3,384	3,384	up
VAX1	3,665	0,284	0,019	0,01	3,381	3,381	up
EN2	4,535	1,169	0,016	0,03	3,365	3,365	up
UGT2B7	0,681	4,028	0,007	0,031	-3,347	3,347	down
FUT4	7,098	10,433	0,006	0,016	-3,336	3,336	down
CCDC68	5,262	8,586	0,017	0,015	-3,325	3,325	down
B3GNT7	7,36	10,674	0,011	0,02	-3,314	3,314	down
KCNK5	6,342	9,65	0,011	0,019	-3,308	3,308	down
SLC27A2	5,018	8,307	0,018	0,014	-3,289	3,289	down
PNCK	5,658	2,379	0,017	0,023	3,278	3,278	up
LHX5	3,688	0,422	0,016	0,012	3,266	3,266	up
PF4	0,303	3,546	0,005	0,028	-3,243	3,243	down
GPR50	3,667	0,458	0,021	0,014	3,209	3,209	up
RNF217	8,356	5,151	0,006	0,025	3,205	3,205	up
WDR66	8,548	5,358	0,013	0,02	3,19	3,19	up
CDH8	4,786	1,613	0,015	0,018	3,173	3,173	up
FAM181B	4,629	1,479	0,017	0,017	3,149	3,149	up
KRT74	3,443	0,314	0,011	0,008	3,128	3,128	up
HAP1	6,628	3,507	0,015	0,026	3,121	3,121	up
SLC17A9	6,493	9,61	0,013	0,022	-3,117	3,117	down
DPP4	6,668	9,749	0,014	0,019	-3,082	3,082	down
KREMEN2	7,225	4,151	0,016	0,018	3,074	3,074	up
WBSCR26	1,513	4,521	0,008	0,024	-3,008	3,008	down
COL4A5	10,887	7,909	0,01	0,023	2,978	2,978	up
ATP7B	6,505	9,481	0,008	0,019	-2,976	2,976	down
SHROOM3	9,233	12,201	0,014	0,011	-2,968	2,968	down
PRSS33	0,491	3,45	0,005	0,033	-2,959	2,959	down
ABCC3	9,045	11,98	0,013	0,017	-2,936	2,936	down
H2AFY2	9,085	6,149	0,009	0,025	2,936	2,936	up
SEMG1	0,296	3,23	0,005	0,035	-2,935	2,935	down
FBP1	6,728	9,661	0,014	0,015	-2,934	2,934	down
AKR1C4	0,539	3,471	0,006	0,03	-2,932	2,932	down
SPOCK3	3,837	0,908	0,02	0,016	2,928	2,928	up
FRMD5	3,363	6,289	0,012	0,017	-2,926	2,926	down
BAIAP2L2	7,079	9,983	0,013	0,015	-2,904	2,904	down
AMN	5,762	8,664	0,011	0,022	-2,902	2,902	down
CLDN23	6,128	9,024	0,007	0,018	-2,896	2,896	down
ADAP1	7,874	10,762	0,01	0,012	-2,888	2,888	down
INSC	1,305	4,179	0,009	0,022	-2,874	2,874	down
OTC	0,242	3,111	0,004	0,04	-2,869	2,869	down
RND1	4,68	7,536	0,012	0,016	-2,857	2,857	down
GPR172B	6,697	3,855	0,011	0,021	2,842	2,842	up
SHD	0,924	3,745	0,008	0,026	-2,821	2,821	down
FLJ42875	1,337	4,142	0,008	0,028	-2,805	2,805	down
GJA1	12,735	9,935	0,011	0,018	2,8	2,8	up
RNASE10	3,846	1,046	0,019	0,016	2,8	2,8	up
TTR	0,199	2,995	0,003	0,046	-2,796	2,796	down
HOXB5	4,793	7,586	0,009	0,017	-2,793	2,793	down
KRT34	3,245	0,454	0,014	0,011	2,791	2,791	up
ASPHD1	4,709	7,49	0,009	0,021	-2,781	2,781	down
NEUROG3	0,115	2,896	0,002	0,039	-2,78	2,78	down
SYTL2	7,098	9,864	0,01	0,014	-2,765	2,765	down
TUSC3	9,31	6,557	0,011	0,023	2,753	2,753	up
LOC100127888	2,884	5,617	0,01	0,025	-2,732	2,732	down
SPSB4	4,174	1,45	0,013	0,016	2,725	2,725	up
CGB7	4,487	1,765	0,009	0,019	2,722	2,722	up
KC6	3,642	0,937	0,017	0,022	2,705	2,705	up
SPIRE2	6,141	8,812	0,012	0,013	-2,671	2,671	down
VAX2	4,754	2,123	0,012	0,021	2,632	2,632	up
HDGFRP3	9,682	7,09	0,008	0,019	2,592	2,592	up
CCDC108	0,683	3,261	0,008	0,023	-2,578	2,578	down
CDC42EP5	7,185	9,75	0,008	0,022	-2,565	2,565	down
TNFSF15	4,22	6,746	0,01	0,015	-2,527	2,527	down
EDARADD	8,326	5,831	0,008	0,012	2,495	2,495	up
C1orf126	5,373	7,821	0,012	0,013	-2,448	2,448	down
FOXI3	2,508	0,089	0,018	0,004	2,42	2,42	up
ANG	5,75	8,162	0,009	0,013	-2,412	2,412	down
IGFL3	2,765	0,367	0,018	0,008	2,398	2,398	up
C20orf118	4,921	7,29	0,009	0,017	-2,369	2,369	down
IFI16	12,712	10,347	0,004	0,018	2,365	2,365	up
CA13	6,197	8,56	0,01	0,014	-2,363	2,363	down
KRT18	11,39	13,741	0,01	0,011	-2,351	2,351	down
ORM2	0,219	2,568	0,004	0,043	-2,349	2,349	down
ERBB3	10,507	12,847	0,012	0,009	-2,339	2,339	down
EVX1	0,238	2,566	0,004	0,029	-2,328	2,328	down
EPS8	9,1	11,409	0,012	0,01	-2,309	2,309	down
LCE1C	2,575	0,271	0,014	0,007	2,305	2,305	up
NGB	2,561	0,262	0,017	0,007	2,299	2,299	up
C6orf123	1,236	3,53	0,007	0,019	-2,295	2,295	down
NGFRAP1	10,052	7,765	0,01	0,023	2,287	2,287	up
OIT3	1,536	3,806	0,008	0,017	-2,27	2,27	down
PRDM13	2,487	0,271	0,013	0,011	2,216	2,216	up
TSPAN15	8,497	10,705	0,009	0,012	-2,208	2,208	down
KCTD15	10,27	8,083	0,006	0,017	2,186	2,186	up
LMO1	2,518	0,34	0,013	0,008	2,179	2,179	up
C6orf10	2,449	0,277	0,016	0,007	2,172	2,172	up
KALRN	7,582	9,732	0,01	0,01	-2,15	2,15	down
GMDS	8,437	10,575	0,006	0,015	-2,138	2,138	down
ELOVL5	10,898	8,776	0,006	0,019	2,121	2,121	up
PAX3	2,249	0,132	0,02	0,005	2,117	2,117	up
NKX1-2	2,423	0,308	0,013	0,008	2,115	2,115	up
SEL1L3	9,943	12,055	0,01	0,012	-2,112	2,112	down
ARRB1	6,92	9,03	0,009	0,011	-2,109	2,109	down
ME3	5,11	7,205	0,011	0,01	-2,095	2,095	down
APOH	0,142	2,194	0,003	0,039	-2,052	2,052	down
C3orf32	2,281	4,324	0,007	0,024	-2,042	2,042	down
C1orf68	2,145	0,115	0,013	0,007	2,03	2,03	up
RPL3L	2,19	0,162	0,013	0,006	2,028	2,028	up
MMP15	9,37	11,395	0,007	0,012	-2,025	2,025	down
OSTBETA	0,514	2,525	0,004	0,03	-2,011	2,011	down
NEK5	0,847	2,854	0,006	0,017	-2,007	2,007	down
PARD6B	7,487	9,468	0,008	0,011	-1,981	1,981	down
RAB20	6,999	8,975	0,007	0,009	-1,976	1,976	down
LOC285548	2,694	0,723	0,012	0,018	1,971	1,971	up
OR7A5	2,195	0,23	0,016	0,006	1,965	1,965	up
HMX1	2,079	0,124	0,017	0,004	1,955	1,955	up
CHKA	8,01	9,945	0,008	0,012	-1,935	1,935	down
KISS1	0,76	2,687	0,011	0,019	-1,926	1,926	down
ASL	8,216	10,077	0,006	0,011	-1,862	1,862	down
TMEM144	6,743	8,595	0,008	0,014	-1,852	1,852	down
RBM47	10,617	12,468	0,007	0,009	-1,851	1,851	down
OMP	0,39	2,226	0,004	0,014	-1,837	1,837	down
CELF3	0,388	2,209	0,004	0,027	-1,821	1,821	down
FZD6	11,664	9,852	0,007	0,008	1,813	1,813	up
TSSK1B	2,393	0,605	0,006	0,01	1,788	1,788	up
ANXA4	10,571	12,354	0,004	0,013	-1,783	1,783	down
TSPO2	0,566	2,322	0,004	0,017	-1,757	1,757	down
FAM181A	1,87	0,159	0,017	0,006	1,71	1,71	up
TNS3	10,153	11,849	0,01	0,009	-1,696	1,696	down
R3HDML	0,319	1,988	0,005	0,014	-1,67	1,67	down
LOC285733	0,206	1,863	0,003	0,026	-1,657	1,657	down
RAB11FIP4	8,708	10,332	0,006	0,01	-1,624	1,624	down
KIF9	5,575	7,166	0,005	0,009	-1,592	1,592	down
KRTAP5-5	0,174	1,722	0,003	0,02	-1,548	1,548	down
SLC17A5	7,923	9,429	0,005	0,011	-1,506	1,506	down
MGC4473	1,643	0,145	0,013	0,004	1,498	1,498	up
RFK	8,841	10,335	0,004	0,01	-1,494	1,494	down
BCL6	11,023	9,534	0,005	0,012	1,489	1,489	up
ARHGAP12	9,206	10,694	0,005	0,009	-1,488	1,488	down
ATP11A	10,559	12,04	0,006	0,011	-1,482	1,482	down
PVRL2	10,937	12,384	0,004	0,01	-1,447	1,447	down
ATP1B3	12,894	11,457	0,006	0,007	1,437	1,437	up
DOK4	8,871	10,301	0,005	0,01	-1,43	1,43	down
SPTBN1	12,825	14,251	0,006	0,009	-1,426	1,426	down
PAX4	0,094	1,519	0,003	0,027	-1,425	1,425	down
SLC35D2	7,857	9,262	0,004	0,007	-1,405	1,405	down
SNAPC1	8,733	7,332	0,006	0,009	1,401	1,401	up
GFI1B	0,393	1,791	0,005	0,021	-1,397	1,397	down
ALS2CR4	9,484	8,139	0,005	0,009	1,345	1,345	up
CYB561D2	7,002	8,346	0,005	0,008	-1,344	1,344	down
APOBEC4	0,418	1,754	0,006	0,017	-1,336	1,336	down
C9orf7	7,914	9,251	0,004	0,008	-1,336	1,336	down
IQCE	9,17	10,457	0,005	0,009	-1,287	1,287	down
LCE1B	1,348	0,063	0,01	0,004	1,285	1,285	up
GNE	8,841	10,079	0,006	0,015	-1,238	1,238	down
STX3	9,26	10,486	0,004	0,01	-1,226	1,226	down
TMEM51	8,642	9,868	0,006	0,007	-1,225	1,225	down
CSDA	12,959	11,735	0,004	0,008	1,224	1,224	up
RILPL1	8,284	7,084	0,003	0,01	1,2	1,2	up
C3orf21	9,706	8,508	0,006	0,008	1,198	1,198	up
PARP4	10,755	11,921	0,005	0,008	-1,166	1,166	down
SUCLG2	8,975	10,052	0,004	0,008	-1,077	1,077	down
ASCL4	1,241	0,179	0,013	0,004	1,062	1,062	up
LOC284023	7,132	6,103	0,005	0,008	1,028	1,028	up
FLYWCH1	9,975	8,949	0,005	0,006	1,025	1,025	up
LCE1F	1,078	0,061	0,01	0,003	1,017	1,017	up
PDXDC1	10,869	11,879	0,003	0,008	-1,01	1,01	down
FYTTD1	11,414	10,408	0,004	0,006	1,005	1,005	up
PTP4A2	10,449	11,437	0,004	0,008	-0,988	0,988	down
KRT37	1,107	0,127	0,01	0,006	0,98	0,98	up
WDR53	7,532	6,557	0,005	0,007	0,974	0,974	up
ANXA11	11,911	12,864	0,004	0,009	-0,952	0,952	down
C3orf43	1,185	0,279	0,008	0,004	0,906	0,906	up
KRT82	0,91	0,051	0,008	0,002	0,859	0,859	up
SELV	1,035	0,182	0,011	0,007	0,853	0,853	up
OR56A3	1,044	0,211	0,013	0,009	0,834	0,834	up
AMAC1	0,852	0,087	0,008	0,003	0,765	0,765	up
STX6	10,791	10,031	0,003	0,005	0,76	0,76	up
BTG4	0,768	0,041	0,007	0,002	0,728	0,728	up
GORASP1	9,148	9,86	0,003	0,005	-0,712	0,712	down
SMCP	0,712	0,012	0,009	0,001	0,7	0,7	up
KRI1	9,839	9,142	0,003	0,005	0,697	0,697	up
NEUROG1	0,695	0,011	0,008	0,001	0,684	0,684	up
LOC440040	0,716	0,034	0,007	0,002	0,682	0,682	up
LOC200726	0,543	0,023	0,007	0,002	0,521	0,521	up
KRTAP19-1	0,507	0,004	0,007	0	0,503	0,503	up
PHOX2B	0,519	0,036	0,007	0,002	0,483	0,483	up
KRTAP11-1	0,49	0,021	0,006	0,001	0,47	0,47	up
GUCA1C	0,395	0,045	0,006	0,005	0,349	0,349	up
OR10A3	0,366	0,036	0,004	0,003	0,33	0,33	up
OR9K2	0,18	0,006	0,003	0,001	0,174	0,174	up
