# Supplementary material for: Identification of Candidate Therapeutic Genes for More Precise Treatment of Esophageal Squamous Cell Carcinoma and Adenocarcinoma
Source: Front Genet. 2022 May 19;13:844542. doi: 10.3389/fgene.2022.844542 (PMC9161154; doi:10.3389/fgene.2022.844542)
Supplement: Supplementary file 8 [file DataSheet2.CSV]

gene	alias	no_FS_methods	abs(Log2FC)	gene_expression_SCCvsAC	Drugs DGIdb	Drugs DrugBank	drugs other database, GeneCards	Protein.class	Description	Gene.Summary	mean gene expression SCC	mean gene expression AC	sd mean gene expression SCC	sd mean gene expression AC	Log2(FC)	Predicted_membrane_proteins	Predicted_intracellular_proteins	Disease_related_genes	CD_markers	Plasma_proteins	G_protein_coupled_receptors	Enzymes	Potential_drug_targets	Predicted_secreted_proteins	FDA_approved_drug_targets	Transcription_factors	Voltage_gated_ion_channels	Cancer_related_genes	RAS_pathway_related_proteins	Gene.Location	Biological.Process..GO.	GOSlim..Ontology.	Cellular.Component..GO.	Molecular.Function..GO.	Kinase.Class..UniProt.	Protein.Function..Protein.Atlas.	InterPro	Subcellular.Location..Protein.Atlas.	Secreted..UniProt.	Secreted..Protein.Altas.	Transmembrane..UniProt.	Membrane..Protein.Altas.	Transmembrane..TMHMM.	Plasma..Protein.Altas.	Disease.and.gene.associations..DisGeNET.	Pubmed.Count	Protein.Expression.Normal..Protein.Atlas.	Protein.Expression.Cancer..Protein.Atlas.	Canonical.Pathways.
CLDN18	CLDN18	4	7, 568	down	Claudiximab		calcium	Predicted membrane proteins	claudin 18	This gene encodes a member of the claudin family. Claudins are integral membrane proteins and components of tight junction strands. Tight junction strands serve as a physical barrier to prevent solutes and water from passing freely through the paracellular space between epithelial or endothelial cell sheets, and also play critical roles in maintaining cell polarity and signal transductions. This …	3, 688	11, 256	0, 016	0, 058	-7, 568	1	0	0	0	0	0	0	0	0	0	0	0	0	0	chr3:138010164-138033652;chr3:137998816-138033652	GO:2001205 negative regulation of osteoclast development;GO:2001204 regulation of osteoclast development;GO:0071847 TNFSF11-mediated signaling pathway	[GO:0007155] cell adhesion;[GO:0008150] biological_process;[GO:0022607] cellular component assembly;[GO:0034330] cell junction organization;[GO:0005623] cell;[GO:0003674] molecular_function;[GO:0005198] structural molecule activity;[GO:0005575] cellular_component;[GO:0005886] plasma membrane;[GO:0007165] signal transduction;[GO:0048856] anatomical structure development;[GO:0042592] homeostatic pr…	GO:0005923 bicellular tight junction;GO:0070160 tight junction;GO:0043296 apical junction complex	GO:0005198 structural molecule activity;GO:0042802 identical protein binding;GO:0005515 protein binding			[IPR003928] Claudin-18;[IPR004031] PMP-22/EMP/MP20/Claudin superfamily;[IPR017974] Claudin, conserved site				3	Predicted membrane proteins	Yes			38	Most of the normal tissues showed weak to moderate cytoplasmic positivity. Stomach and exocrine pancreas showed strong cytoplasmic and membranous positivity.	NA
TM4SF5	TM4SF5	1	7, 266	down	NA			Predicted membrane proteins	transmembrane 4 L six family member 5	The protein encoded by this gene is a member of the transmembrane 4 superfamily, also known as the tetraspanin family. Most of these members are cell-surface proteins that are characterized by the presence of four hydrophobic domains. The proteins mediate signal transduction events that play a role in the regulation of cell development, activation, growth and motility. This encoded protein is a c…	0, 306	7, 572	0, 005	0, 025	-7, 266	1	0	0	0	0	0	0	0	0	0	0	0	0	0	chr17:4771892-4783211		[GO:0005886] plasma membrane;[GO:0005575] cellular_component;[GO:0005623] cell	GO:0005887 integral component of plasma membrane;GO:0031226 intrinsic component of plasma membrane;GO:0044459 plasma membrane part				[IPR008661] L6 membrane	Cell Junctions;Nucleoplasm;Plasma membrane(Uncertain)			3	Predicted membrane proteins	Yes			34		NA
SLC6A20	SIT1	1	6, 027	down	NA			Predicted membrane proteins	signaling threshold regulating transmembrane adaptor 1		2, 928	8, 956	0, 014	0, 031	-6, 027	1	0	0	0	0	0	0	0	0	0	0	0	0	0	chr9:35649301-35650950	GO:0043029 T cell homeostasis;GO:0002260 lymphocyte homeostasis;GO:0001776 leukocyte homeostasis	[GO:0003674] molecular_function;[GO:0008150] biological_process;[GO:0002376] immune system process;[GO:0005623] cell;[GO:0005576] extracellular region;[GO:0005575] cellular_component;[GO:0005886] plasma membrane;[GO:0019899] enzyme binding;[GO:0007165] signal transduction;[GO:0007155] cell adhesion;[GO:0043226] organelle	GO:0070062 extracellular exosome;GO:1903561 extracellular vesicle;GO:0043230 extracellular organelle	GO:0042169 SH2 domain binding;GO:0019900 kinase binding;GO:0019904 protein domain specific binding							2	Predicted membrane proteins	Yes			20	Strong membranous and cytoplasmic immunoreactivity was observed in lymphoid tissues. A majority of the remaining normal tissues showed moderate cytoplasmic staining. Pancreatic islets, male genitalia, CNS and liver were negative.	NA
SLC6A20	SLC6A20	1	6, 027	down	NA		calcium	Disease related genes, Potential drug targets, Predicted membrane proteins, Transporters	solute carrier family 6 member 20	Transport of small hydrophilic substances across cell membranes is mediated by substrate-specific transporter proteins which have been classified into several families of related genes. The protein encoded by this gene is a member of the subgroup of transporter with unidentified substrates within the Na+ and Cl- coupled transporter family. This gene is expressed in kidney, and its alternative spl…	2, 928	8, 956	0, 014	0, 031	-6, 027	1	0	1	0	0	0	0	1	0	0	0	0	0	0	chr3:45755449-45796543	GO:0035524 proline transmembrane transport;GO:0015824 proline transport;GO:0015816 glycine transport	[GO:0005575] cellular_component;[GO:0022857] transmembrane transporter activity;[GO:0005886] plasma membrane;[GO:0003674] molecular_function;[GO:0006810] transport;[GO:0008150] biological_process;[GO:0055085] transmembrane transport;[GO:0007267] cell-cell signaling;[GO:0005623] cell	GO:0016324 apical plasma membrane;GO:0045177 apical part of cell;GO:0098590 plasma membrane region	GO:0015193 L-proline transmembrane transporter activity;GO:0005328 neurotransmitter:sodium symporter activity;GO:0015175 neutral amino acid transmembrane transporter activity		Transporters/Electrochemical Potential-driven transporters	[IPR000175] Sodium:neurotransmitter symporter;[IPR002438] Sodium:neurotransmitter symporter, orphan				6	Predicted membrane proteins	Yes		Iminoglycinuria; Prolinuria; Calcium oxalate kidney stones; NEPHROLITHIASIS, CALCIUM OXALATE; Hydroxyprolinuria; Glycinuria; HYPERGLYCINURIA (disorder); Disorder of eye; Eye Abnormalities; Mesothelioma; Dull intelligence; Low intelligence; Mental Retardation; Mental deficiency; Poor school performance; Intellectual Disability; Autosomal recessive predisposition	19	Most normal tissues displayed moderate to strong cytoplasmic positivity.	NA
TM4SF4	TM4SF4	3	5, 866	down	NA			Predicted membrane proteins, Transporters	transmembrane 4 L six family member 4	The protein encoded by this gene is a member of the transmembrane 4 superfamily, also known as the tetraspanin family. Most of these members are cell-surface proteins that are characterized by the presence of four hydrophobic domains. The proteins mediate signal transduction events that play a role in the regulation of cell development, activation, growth and motility. This encoded protein is a c…	0, 895	6, 761	0, 011	0, 042	-5, 866	1	0	0	0	0	0	0	0	0	0	0	0	0	0	chr3:149474581-149503394	GO:0042246 tissue regeneration;GO:0031099 regeneration;GO:0042060 wound healing	[GO:0003674] molecular_function;[GO:0006950] response to stress;[GO:0008150] biological_process;[GO:0048856] anatomical structure development;[GO:0040007] growth;[GO:0005575] cellular_component	GO:0016021 integral component of membrane;GO:0031224 intrinsic component of membrane;GO:0044425 membrane part	GO:0005515 protein binding;GO:0005488 binding;GO:0003674 molecular_function		Transporters/Accessory Factors Involved in Transport	[IPR008661] L6 membrane	Cytosol;Plasma membrane(Approved)			2	Predicted membrane proteins	Yes		Liver diseases	18	Strong membranous staining was observed in small intestine, liver, gall bladder and ducts in exocrine pancreas. Airway epithelia, stomach, the large intestine, epididymis and Purkinje cells displayed weak to moderate cytoplasmic positivity. Remaining normal tissues were in general negative.	NA
SI	PMEL	1	5, 857	down	HEXAMETHYLENEBISACETAMIDE			Predicted intracellular proteins, Predicted membrane proteins, Predicted secreted proteins	premelanosome protein	This gene encodes a melanocyte-specific type I transmembrane glycoprotein. The encoded protein is enriched in melanosomes, which are the melanin-producing organelles in melanocytes, and plays an essential role in the structural organization of premelanosomes. This protein is involved in generating internal matrix fibers that define the transition from Stage I to Stage II melanosomes. This protein…	0, 322	6, 178	0, 005	0, 062	-5, 857	1	1	0	0	0	0	0	0	1	0	0	0	0	0	chr12:55954105-55966062;chr12:55954105-55966712	GO:0032438 melanosome organization;GO:0042438 melanin biosynthetic process;GO:0048753 pigment granule organization	[GO:0005575] cellular_component;[GO:0005576] extracellular region;[GO:0005622] intracellular;[GO:0016023] cytoplasmic membrane-bounded vesicle;[GO:0043473] pigmentation;[GO:0008150] biological_process;[GO:0005886] plasma membrane;[GO:0005794] Golgi apparatus;[GO:0005783] endoplasmic reticulum;[GO:0005737] cytoplasm;[GO:0005768] endosome;[GO:0043226] organelle;[GO:0005623] cell;[GO:0003674] molecu…	GO:0032585 multivesicular body membrane;GO:0005771 multivesicular body;GO:0031902 late endosome membrane	GO:0042802 identical protein binding;GO:0005515 protein binding;GO:0005488 binding			[IPR000601] PKD domain;[IPR022409] PKD/Chitinase domain		yes	Predicted secreted proteins	7	Predicted membrane proteins	Yes		melanoma	78	Strong cytoplasmic positivity was displayed in melanocytes. Adrenal gland, renal tubules, Leydig cells and subset of gastric glands were moderately stained. Remaining normal tissues were negative.	NA
SI	SI	1	5, 857	down	ACARBOSE, SCOPOLAMINE, DEXAMETHASONE, MIFEPRISTONE, STREPTOZOTOCIN, SODIUM beta-NICOTINAMIDE ADENINE DINUCLEOTIDE PHOSPHATE	Sucrose alpha-glucosidase activity: Acarbose , Scopolamine	FURAN, WATER	Disease related genes, Enzymes, FDA approved drug targets, Plasma proteins, Predicted membrane proteins	sucrase-isomaltase	This gene encodes a sucrase-isomaltase enzyme that is expressed in the intestinal brush border. The encoded protein is synthesized as a precursor protein that is cleaved by pancreatic proteases into two enzymatic subunits sucrase and isomaltase. These two subunits heterodimerize to form the sucrose-isomaltase complex. This complex is essential for the digestion of dietary carbohydrates including …	0, 322	6, 178	0, 005	0, 062	-5, 857	1	0	1	0	1	0	1	0	0	1	0	0	0	0	chr3:164978898-165078495	GO:0044245 polysaccharide digestion;GO:0007586 digestion;GO:0005975 carbohydrate metabolic process	[GO:0005623] cell;[GO:0005737] cytoplasm;[GO:0005622] intracellular;[GO:0005576] extracellular region;[GO:0005575] cellular_component;[GO:0003674] molecular_function;[GO:0016798] hydrolase activity, acting on glycosyl bonds;[GO:0008150] biological_process;[GO:0005886] plasma membrane;[GO:0005975] carbohydrate metabolic process;[GO:0005794] Golgi apparatus;[GO:0043226] organelle;[GO:0044281] small…	GO:0005903 brush border;GO:0098862 cluster of actin-based cell projections;GO:0016324 apical plasma membrane	GO:0004574 oligo-1, 6-glucosidase activity;GO:0004558 alpha-1, 4-glucosidase activity;GO:0004575 sucrose alpha-glucosidase activity		Enzymes/ENZYME proteins/Hydrolases	[IPR000322] Glycoside hydrolase family 31;[IPR000519] P-type trefoil domain;[IPR011013] Galactose mutarotase-like domain;[IPR017853] Glycoside hydrolase superfamily;[IPR017957] P-type trefoil, conserved site;[IPR030458] Glycosyl hydrolases family 31, active site;[IPR030459] Glycosyl hydrolases family 31, conserved site				4	Predicted membrane proteins	Yes	Plasma proteins	Sucrase-isomaltase deficiency, congenital; Nephrolithiasis; Malabsorption; Diarrhea; Abnormality of metabolism/homeostasis; Autosomal recessive predisposition	34	Duodenum and small intestine showed strong luminal membranous staining. Remaining normal tissues were negative.	NA
GPR128	ADGRG7	1	5, 771	down	NA			G-protein coupled receptors, Predicted membrane proteins	adhesion G protein-coupled receptor G7		1, 017	6, 788	0, 014	0, 04	-5, 771	1	0	0	0	0	1	0	0	0	0	0	0	0	0	chr3:100635538-100695481;chr3:100609589-100695481	GO:0007189 adenylate cyclase-activating G protein-coupled receptor signaling pathway;GO:0019933 cAMP-mediated signaling;GO:0007188 adenylate cyclase-modulating G protein-coupled receptor signaling pathway	[GO:0003674] molecular_function;[GO:0005575] cellular_component;[GO:0004871] signal transducer activity;[GO:0007165] signal transduction;[GO:0008150] biological_process	GO:0005887 integral component of plasma membrane;GO:0031226 intrinsic component of plasma membrane;GO:0044459 plasma membrane part	GO:0004930 G protein-coupled receptor activity;GO:0004888 transmembrane signaling receptor activity;GO:0038023 signaling receptor activity		G-protein coupled receptors/{Family 2 (B) receptors, GPCRs excl olfactory receptors}	[IPR000203] GPS motif;[IPR000832] GPCR, family 2, secretin-like;[IPR017981] GPCR, family 2-like				3	Predicted membrane proteins	Yes			12		NA
GUCY2C	GUCY2C	4	5, 491	down	LINACLOTIDE, PLECANATIDE, PIRIBEDIL (CHEMBL1371770), LINACLOTIDE ACETATE, PANITUMUMAB	Linaclotide (Toxic substance binding)	Phosphoric acid, Cyclic GMP, Guanosine monophosphate	Disease related genes, Enzymes, FDA approved drug targets, Predicted membrane proteins, Transporters	guanylate cyclase 2C	This gene encodes a transmembrane protein that functions as a receptor for endogenous peptides guanylin and uroguanylin, and the heat-stable E. coli enterotoxin. The encoded protein activates the cystic fibrosis transmembrane conductance regulator. Mutations in this gene are associated with familial diarrhea (autosomal dominant) and meconium ileus (autosomal recessive). [provided by RefSeq, Nov 2…	2, 599	8, 09	0, 01	0, 042	-5, 491	1	0	1	0	0	0	1	0	0	1	0	0	0	0	chr12:14612634-14696585	GO:0006182 cGMP biosynthetic process;GO:0052652 cyclic purine nucleotide metabolic process;GO:0046068 cGMP metabolic process	[GO:0005737] cytoplasm;[GO:0005623] cell;[GO:0005886] plasma membrane;[GO:0006464] cellular protein modification process;[GO:0005783] endoplasmic reticulum;[GO:0043226] organelle;[GO:0005829] cytosol;[GO:0034641] cellular nitrogen compound metabolic process;[GO:0044281] small molecule metabolic process;[GO:0009058] biosynthetic process;[GO:0008150] biological_process;[GO:0003674] molecular_functi…	GO:0005789 endoplasmic reticulum membrane;GO:0098827 endoplasmic reticulum subcompartment;GO:0044432 endoplasmic reticulum part	GO:0004383 guanylate cyclase activity;GO:0015643 toxic substance binding;GO:0016849 phosphorus-oxygen lyase activity	RGC kinase: adenylyl cyclase class-4/guanylyl cyclase	Enzymes/{ENZYME proteins/Lyases, Kinases/RGC receptor guanylate cyclase kinases};Transporters/Accessory Factors Involved in Transport	[IPR000719] Protein kinase domain;[IPR001054] Adenylyl cyclase class-3/4/guanylyl cyclase;[IPR001245] Serine-threonine/tyrosine-protein kinase catalytic domain;[IPR001828] Receptor, ligand binding region;[IPR011009] Protein kinase-like domain;[IPR018297] Adenylyl cyclase class-4/guanylyl cyclase, conserved site;[IPR028082] Periplasmic binding protein-like I;[IPR029787] Nucleotide cyclase	Vesicles(Uncertain)			2	Predicted membrane proteins	Yes		DIARRHEA 6; Distal intestinal obstruction syndrome; Meconium ileus; Meconium ileus on ultrasonography; Microcolon; Microcolon on contrast enema; Diarrhea; Colorectal Neoplasms; Autosomal recessive predisposition	51	Most normal tissues showed weak to moderate cytoplasmic and occasional membranous staining. Respiratory epithelium of bronchus, neuronal cells in the CNS and stomach exhibited strong cytoplasmic positivity. Superficial layers of squamous epithelia displayed strong cytoplasmic nuclear positivity. Liver, decidual cells, spleen and most glial cells were negative.	NA
CLDN2	CLDN2	4	5, 286	down	NA		calcium�	Predicted membrane proteins	claudin 2	This gene product belongs to the claudin protein family whose members have been identified as major integral membrane proteins localized exclusively at tight junctions. Claudins are expressed in an organ-specific manner and regulate tissue-specific physiologic properties of tight junctions. This protein is expressed in the intestine. Alternatively spliced transcript variants with different 5' unt…	3, 279	8, 565	0, 01	0, 044	-5, 286	1	0	0	0	0	0	0	0	0	0	0	0	0	0	chrX:106918360-106930861;chrX:106900164-106930861;chrX:106920376-106930861	GO:0016338 calcium-independent cell-cell adhesion via plasma membrane cell-adhesion molecules;GO:0098742 cell-cell adhesion via plasma-membrane adhesion molecules;GO:0098609 cell-cell adhesion	[GO:0005623] cell;[GO:0005576] extracellular region;[GO:0005575] cellular_component;[GO:0005198] structural molecule activity;[GO:0003674] molecular_function;[GO:0005886] plasma membrane;[GO:0007155] cell adhesion;[GO:0008150] biological_process;[GO:0043226] organelle	GO:0005923 bicellular tight junction;GO:0070160 tight junction;GO:0043296 apical junction complex	GO:0005198 structural molecule activity;GO:0042802 identical protein binding;GO:0005515 protein binding			[IPR004031] PMP-22/EMP/MP20/Claudin superfamily;[IPR005411] Claudin-2;[IPR017974] Claudin, conserved site	Cell Junctions(Supported)Nucleoplasm(Approved)			2	Predicted membrane proteins	Yes		Pancreatitis	96	Cytoplasmic and membranous staining of moderate intensity was observed in glandular epithelia of the gastrointestinal tract, in gall bladder and in renal tubules. Remaining normal tissues were in general negative.	NA
GPR35	GPR35	1	5, 156	down	PROSCILLARIDIN, BUMETANIDE, FUROSEMIDE, TRANSTORINE, PAMOIC ACID, ZAPRINAST		Pyrantel, Kynurenic acid	G-protein coupled receptors, Predicted membrane proteins, Transporters	G protein-coupled receptor 35		4, 725	9, 881	0, 008	0, 013	-5, 156	1	0	0	0	0	1	0	0	0	0	0	0	0	0	chr2:240605408-240631259;chr2:240625245-240631259	GO:1901386 negative regulation of voltage-gated calcium channel activity;GO:1904456 negative regulation of neuronal action potential;GO:1901020 negative regulation of calcium ion transmembrane transporter activity	[GO:0003674] molecular_function;[GO:0007165] signal transduction;[GO:0008150] biological_process;[GO:0005575] cellular_component;[GO:0004871] signal transducer activity;[GO:0005886] plasma membrane;[GO:0005623] cell	GO:0005887 integral component of plasma membrane;GO:0031226 intrinsic component of plasma membrane;GO:0044459 plasma membrane part	GO:0016494 C-X-C chemokine receptor activity;GO:0004950 chemokine receptor activity;GO:0001637 G protein-coupled chemoattractant receptor activity		G-protein coupled receptors/GPCRs excl olfactory receptors;Transporters	[IPR000276] G protein-coupled receptor, rhodopsin-like;[IPR017452] GPCR, rhodopsin-like, 7TM				8	Predicted membrane proteins	Yes		Primary sclerosing cholangitis	29		NA
MIA2	CTAGE5	1	5, 056	down	NA			Disease related genes, Plasma proteins, Predicted intracellular proteins, Predicted membrane proteins	MIA SH3 domain ER export factor 2	This gene encodes s receptor in the endoplasmic reticulum, which plays a role in the export of large pre-chylomicrons and pre-very low density lipoproteins (pre-VLDLs). Three major classes of transcripts are generated from this gene- melanoma inhibitory activity 2-specific transcripts, cTAGE family member 5-specific transcripts and transcripts that include exons from both these transcript species…	0, 499	5, 555	0, 006	0, 021	-5, 056	1	1	1	0	1	0	0	0	0	0	0	0	0	0	chr14:39267124-39351193;chr14:39233921-39253371;chr14:39267124-39388513;chr14:39266922-39351193;chr14:39266298-39351193;chr14:39266617-39351193;chr14:39265272-39388513;chr14:39266298-39388513;chr14:39265272-39351193;chr14:39233921-39351193	GO:1905097 regulation of guanyl-nucleotide exchange factor activity;GO:0070973 protein localization to endoplasmic reticulum exit site;GO:0042953 lipoprotein transport	[GO:0005622] intracellular;[GO:0005575] cellular_component;[GO:0003674] molecular_function;[GO:0042592] homeostatic process;[GO:0008150] biological_process;[GO:0043226] organelle;[GO:0005783] endoplasmic reticulum;[GO:0005623] cell;[GO:0005737] cytoplasm;[GO:0005576] extracellular region	GO:0070971 endoplasmic reticulum exit site;GO:0005789 endoplasmic reticulum membrane;GO:0098827 endoplasmic reticulum subcompartment	GO:0042954 lipoprotein transporter activity;GO:0008565 protein transporter activity;GO:0008047 enzyme activator activity			[IPR001452] SH3 domain;[IPR011511] Variant SH3 domain				3	Predicted membrane proteins	Yes	Plasma proteins		47	Moderate to strong cytoplasmic positivity was observed in most normal cells.	NA
GDA	SLC25A16	1	5, 027	down	NA		Ammonia, Water, Guanine, Xanthine,	Predicted intracellular proteins, Predicted membrane proteins, Transporters	solute carrier family 25 member 16	This gene encodes a protein that contains three tandemly repeated mitochondrial carrier protein domains. The encoded protein is localized in the inner membrane and facilitates the rapid transport and exchange of molecules between the cytosol and the mitochondrial matrix space. This gene has a possible role in Graves' disease. [provided by RefSeq, Jul 2008]	4, 908	9, 935	0, 025	0, 025	-5, 027	1	1	0	0	0	0	0	0	0	0	0	0	0	0	chr10:68482333-68518218;chr10:68482333-68527523;chr10:68487069-68527523	GO:0009108 coenzyme biosynthetic process;GO:0006839 mitochondrial transport;GO:0051188 cofactor biosynthetic process	[GO:0006412] translation;[GO:0009058] biosynthetic process;[GO:0034641] cellular nitrogen compound metabolic process;[GO:0008150] biological_process;[GO:0044281] small molecule metabolic process;[GO:0005198] structural molecule activity;[GO:0003735] structural constituent of ribosome;[GO:0003674] molecular_function;[GO:0005622] intracellular;[GO:0005575] cellular_component;[GO:0005739] mitochondr…	GO:0005743 mitochondrial inner membrane;GO:0031966 mitochondrial membrane;GO:0019866 organelle inner membrane	GO:0015297 antiporter activity;GO:0015291 secondary active transmembrane transporter activity;GO:0022804 active transmembrane transporter activity		Transporters/Electrochemical Potential-driven transporters	[IPR002067] Mitochondrial carrier protein;[IPR002167] Graves disease carrier protein;[IPR018108] Mitochondrial substrate/solute carrier	Mitochondria(Approved)			2	Predicted membrane proteins				14	Estimation of protein expression could not be performed. View primary data.	NA
MEP1A	MEP1A	3	4, 884	down	NA			Enzymes, Plasma proteins, Predicted membrane proteins	meprin A subunit alpha		1, 362	6, 246	0, 008	0, 05	-4, 884	1	0	0	0	1	0	1	0	0	0	0	0	0	0	chr6:46793357-46839782	GO:0006508 proteolysis;GO:0019538 protein metabolic process;GO:1901564 organonitrogen compound metabolic process	[GO:0005623] cell;[GO:0003674] molecular_function;[GO:0008233] peptidase activity;[GO:0005886] plasma membrane;[GO:0043226] organelle;[GO:0008150] biological_process;[GO:0043167] ion binding;[GO:0043234] protein complex;[GO:0005575] cellular_component;[GO:0005576] extracellular region;[GO:0005615] extracellular space	GO:0017090 meprin A complex;GO:0070062 extracellular exosome;GO:1903561 extracellular vesicle	GO:0004222 metalloendopeptidase activity;GO:0008237 metallopeptidase activity;GO:0004175 endopeptidase activity		Enzymes/{ENZYME proteins/Hydrolases, Peptidases/Metallopeptidases}	[IPR000742] EGF-like domain;[IPR000998] MAM domain;[IPR001506] Peptidase M12A, astacin;[IPR002083] MATH/TRAF domain;[IPR006026] Peptidase, metallopeptidase;[IPR008294] Meprin alpha/beta subunit;[IPR008974] TRAF-like;[IPR013320] Concanavalin A-like lectin/glucanase domain				6	Predicted membrane proteins	Yes	Plasma proteins	Colonic Neoplasms	38	Strong cytoplasmic positivity was observed in the gastrointestinal tract and subsets of decidual cells. Exocrine pancreas, trophoblasts, testis, epididymis, respiratory and squamous epithelia showed weak to moderate cytoplasmic and/or nuclear positivity. Remaining normal tissues were negative.	NA	(M3468)NABA ECM REGULATORS; (M5885)NABA MATRISOME ASSOCIATED; (M5889)NABA MATRISOME
GP2	GP2	1	4, 789	down	CHEMBL1917204			Predicted intracellular proteins, Predicted membrane proteins, Predicted secreted proteins	glycoprotein 2	This gene encodes an integral membrane protein that is secreted from intracellular zymogen granules and associates with the plasma membrane via glycosylphosphatidylinositol (GPI) linkage. The encoded protein binds pathogens such as enterobacteria, thereby playing an important role in the innate immune response. The C-terminus of this protein is related to the C-terminus of the protein encoded by …	0, 886	5, 674	0, 014	0, 051	-4, 789	1	1	0	0	0	0	0	0	1	0	0	0	0	0	chr16:20309574-20327620		[GO:0005576] extracellular region;[GO:0005575] cellular_component;[GO:0005623] cell;[GO:0043226] organelle;[GO:0005886] plasma membrane	GO:0070062 extracellular exosome;GO:0031225 anchored component of membrane;GO:1903561 extracellular vesicle				[IPR001507] Zona pellucida domain;[IPR017977] Zona pellucida domain, conserved site		yes	Predicted secreted proteins	NA	Predicted membrane proteins	Yes		Body Weight	32	Moderate cytoplasmic positivity was observed in exocrine pancreas, bronchus, hepatocytes, gall bladder, renal tubules and decidual cells. Alveolar macrophages along with a subset of cells in the intestine were strongly stained. Remaining normal tissues were generally negative.	NA
BTNL3	BTNL3	1	4, 663	down	NA			Predicted membrane proteins	butyrophilin like 3		0, 735	5, 398	0, 007	0, 039	-4, 663	1	0	0	0	0	0	0	0	0	0	0	0	0	0	chr5:180988845-181006727	GO:0050852 T cell receptor signaling pathway;GO:0050851 antigen receptor-mediated signaling pathway;GO:0002429 immune response-activating cell surface receptor signaling pathway	[GO:0003674] molecular_function;[GO:0005575] cellular_component;[GO:0008150] biological_process	GO:0009897 external side of plasma membrane;GO:0098552 side of membrane;GO:0009986 cell surface	GO:0005102 signaling receptor binding;GO:0005515 protein binding;GO:0005488 binding			[IPR001870] B30.2/SPRY domain;[IPR003599] Immunoglobulin subtype;[IPR003877] SPRY domain;[IPR003879] Butyrophylin-like;[IPR006574] SPRY-associated;[IPR007110] Immunoglobulin-like domain;[IPR013106] Immunoglobulin V-set domain;[IPR013320] Concanavalin A-like lectin/glucanase domain				3	Predicted membrane proteins	Yes			6		NA
DSC1	DSC1	1	4, 64	up	NA		calcium�	Plasma proteins, Predicted membrane proteins	desmocollin 1	The protein encoded by this gene is a calcium-dependent glycoprotein that is a member of the desmocollin subfamily of the cadherin superfamily. These desmosomal family members, along with the desmogleins, are found primarily in epithelial cells where they constitute the adhesive proteins of the desmosome cell-cell junction and are required for cell adhesion and desmosome formation. A subtype of I…	5, 845	1, 206	0, 021	0, 021	4, 64	1	0	0	0	1	0	0	0	0	0	0	0	0	0	chr18:31129251-31162856	GO:0070268 cornification;GO:0043312 neutrophil degranulation;GO:0031424 keratinization	[GO:0005886] plasma membrane;[GO:0005575] cellular_component;[GO:0043167] ion binding;[GO:0005576] extracellular region;[GO:0043226] organelle;[GO:0008150] biological_process;[GO:0007155] cell adhesion;[GO:0003674] molecular_function;[GO:0005623] cell	GO:0101003 ficolin-1-rich granule membrane;GO:0030057 desmosome;GO:0070820 tertiary granule	GO:0005509 calcium ion binding;GO:0046872 metal ion binding;GO:0043169 cation binding			[IPR002126] Cadherin;[IPR014868] Cadherin prodomain;[IPR015919] Cadherin-like;[IPR020894] Cadherin conserved site;[IPR000233] Cadherin, cytoplasmic domain;[IPR009122] Desmosomal cadherin				2	Predicted membrane proteins	Yes	Plasma proteins	melanoma	56	Strong membrane positivity was observed in epidermal cells of skin and in inner root sheath of hair. Smooth muscle cells, ovarian follicle cells and subset of neuronal cells showed strong cytoplasmic staining. Moderate staining was displayed in heart and skeletal muscle, renal tubules and testis. Remaining normal tissues were weakly stained or negative.	NA
DSC1	DSC2	1	4, 64	up	NA		calcium�	Disease related genes, Plasma proteins, Predicted membrane proteins	desmocollin 2	This gene encodes a member of the desmocollin protein subfamily. Desmocollins, along with desmogleins, are cadherin-like transmembrane glycoproteins that are major components of the desmosome. Desmosomes are cell-cell junctions that help resist shearing forces and are found in high concentrations in cells subject to mechanical stress. This gene is found in a cluster with other desmocollin family …	5, 845	1, 206	0, 021	0, 021	4, 64	1	0	1	0	1	0	0	0	0	0	0	0	0	0	chr18:31065974-31102432	GO:0086073 bundle of His cell-Purkinje myocyte adhesion involved in cell communication;GO:0098911 regulation of ventricular cardiac muscle cell action potential;GO:0086069 bundle of His cell to Purkinje myocyte communication	[GO:0005623] cell;[GO:0005737] cytoplasm;[GO:0003013] circulatory system process;[GO:0003674] molecular_function;[GO:0008150] biological_process;[GO:0005575] cellular_component;[GO:0043167] ion binding;[GO:0005622] intracellular;[GO:0005576] extracellular region;[GO:0043226] organelle;[GO:0007155] cell adhesion;[GO:0006950] response to stress;[GO:0005886] plasma membrane	GO:0030057 desmosome;GO:0014704 intercalated disc;GO:0001533 cornified envelope	GO:0086083 cell adhesive protein binding involved in bundle of His cell-Purkinje myocyte communication;GO:0086080 protein binding involved in heterotypic cell-cell adhesion;GO:0098632 cell-cell adhesion mediator activity			[IPR000233] Cadherin, cytoplasmic domain;[IPR002126] Cadherin;[IPR009122] Desmosomal cadherin;[IPR014868] Cadherin prodomain;[IPR015919] Cadherin-like;[IPR020894] Cadherin conserved site				1	Predicted membrane proteins	Yes	Plasma proteins	Arrhythmogenic Right Ventricular Dysplasia, Familial, 11; Cardiomyopathy, right ventricular; Ventricular arrhythmia; Afro-textured hair; Kinky hair texture; Nappy hair texture; Wooly hair; Palpitations; Syncope; Sudden Cardiac Death; Palmoplantar Keratosis; Dyspnea; Chemical and Drug Induced Liver Injury; Autosomal recessive predisposition	79	Normal tissues generally displayed moderate to strong membranous positivity. Strong immunoreactivity was for example observed in squamous epithelium. The CNS, kidney, lung, testis and lymphoid tissues were negative.	NA
DSC1	DSC3	1	4, 64	up	NA		calcium�	Disease related genes, Plasma proteins, Predicted membrane proteins	desmocollin 3	The protein encoded by this gene is a calcium-dependent glycoprotein that is a member of the desmocollin subfamily of the cadherin superfamily. These desmosomal family members, along with the desmogleins, are found primarily in epithelial cells where they constitute the adhesive proteins of the desmosome cell-cell junction and are required for cell adhesion and desmosome formation. The desmosomal…	5, 845	1, 206	0, 021	0, 021	4, 64	1	0	1	0	1	0	0	0	0	0	0	0	0	0	chr18:30989365-31042815	GO:0070268 cornification;GO:0031424 keratinization;GO:0030216 keratinocyte differentiation	[GO:0003674] molecular_function;[GO:0008150] biological_process;[GO:0007155] cell adhesion;[GO:0005623] cell;[GO:0043167] ion binding;[GO:0005575] cellular_component;[GO:0005886] plasma membrane	GO:0030057 desmosome;GO:0001533 cornified envelope;GO:0070161 anchoring junction	GO:0005509 calcium ion binding;GO:0046872 metal ion binding;GO:0043169 cation binding			[IPR000233] Cadherin, cytoplasmic domain;[IPR002126] Cadherin;[IPR009122] Desmosomal cadherin;[IPR014868] Cadherin prodomain;[IPR015919] Cadherin-like;[IPR020894] Cadherin conserved site	Cell Junctions(Enhanced)Plasma membrane(Supported)			4	Predicted membrane proteins	Yes	Plasma proteins	Hypotrichosis And Recurrent Skin Vesicles; Mammary Neoplasms	63	Squamous epithelium, decidual cells and cytotrophoblasts in placenta showed strong membranous positivity. Basal cells in the prostate and subsets of cells in the adrenal gland showed moderate staining. Remaining normal tissues were negative.	NA
GALNT14	GALNT14	4	4, 615	up	FLUOROURACIL, CARBOQUONE		Cisplatin. Mitoxantrone, calcium, Manganese	Enzymes, Predicted intracellular proteins, Predicted membrane proteins	polypeptide N-acetylgalactosaminyltransferase 14	This gene encodes a Golgi protein which is a member of the polypeptide N-acetylgalactosaminyltransferase (ppGalNAc-Ts) protein family. These enzymes catalyze the transfer of N-acetyl-D-galactosamine (GalNAc) to the hydroxyl groups on serines and threonines in target peptides. The encoded protein has been shown to transfer GalNAc to large proteins like mucins. Alterations in this gene may play a r…	8, 704	4, 09	0, 008	0, 035	4, 615	1	1	0	0	0	0	1	0	0	0	0	0	0	0	chr2:30910467-31138726;chr2:30910465-31138726;chr2:30910465-31129640	GO:0016266 O-glycan processing;GO:0006493 protein O-linked glycosylation;GO:0006486 protein glycosylation	[GO:0043167] ion binding;[GO:0009058] biosynthetic process;[GO:0003674] molecular_function;[GO:0016757] transferase activity, transferring glycosyl groups;[GO:0005975] carbohydrate metabolic process;[GO:0008150] biological_process;[GO:0006464] cellular protein modification process;[GO:0043226] organelle;[GO:0005794] Golgi apparatus;[GO:0005737] cytoplasm;[GO:0005575] cellular_component;[GO:000562…	GO:0000139 Golgi membrane;GO:0098791 Golgi subcompartment;GO:0044431 Golgi apparatus part	GO:0004653 polypeptide N-acetylgalactosaminyltransferase activity;GO:0008376 acetylgalactosaminyltransferase activity;GO:0008194 UDP-glycosyltransferase activity		Enzymes/ENZYME proteins/Transferases	[IPR000772] Ricin B, lectin domain;[IPR001173] Glycosyltransferase 2-like;[IPR027791] Galactosyltransferase, C-terminal;[IPR029044] Nucleotide-diphospho-sugar transferases	Golgi apparatus;Nucleus(Approved)			9	Predicted membrane proteins	Yes			26		NA
DMRT2	DMRT2	6	4, 611	up	NA			Predicted intracellular proteins, Predicted membrane proteins, Transcription factors	doublesex and mab-3 related transcription factor 2	The protein encoded by this gene belongs to the DMRT gene family, sharing a DM DNA-binding domain with Drosophila 'doublesex' (dsx) and C. elegans mab3, genes involved in sex determination in these organisms. Also, this gene is located in a region of the human genome (chromosome 9p24.3) associated with gonadal dysgenesis and XY sex reversal. Hence this gene is one of the candidates for sex-determ…	5, 412	0, 801	0, 022	0, 013	4, 611	1	1	0	0	0	0	0	0	0	0	1	0	0	0	chr9:1050346-1057554;chr9:1050354-1057554;chr9:1050620-1057554	GO:2000287 positive regulation of myotome development;GO:2000290 regulation of myotome development;GO:0014807 regulation of somitogenesis	[GO:0003674] molecular_function;[GO:0003677] DNA binding;[GO:0008150] biological_process;[GO:0034641] cellular nitrogen compound metabolic process;[GO:0009058] biosynthetic process;[GO:0005622] intracellular;[GO:0005575] cellular_component;[GO:0001071] nucleic acid binding transcription factor activity;[GO:0000003] reproduction;[GO:0043167] ion binding;[GO:0043226] organelle;[GO:0005634] nucleus;…	GO:0005634 nucleus;GO:0043231 intracellular membrane-bounded organelle;GO:0043227 membrane-bounded organelle	GO:0000977 RNA polymerase II regulatory region sequence-specific DNA binding;GO:0000976 transcription regulatory region sequence-specific DNA binding;GO:0001012 RNA polymerase II regulatory region DNA binding		Transcription factors/Zinc-coordinating DNA-binding domains	[IPR001275] DM DNA-binding domain				NA	Predicted membrane proteins	Yes			10	Neuroendocrine in gastrointestinal tract, uterine gland, parathyroid, trophoblastic cells and urothelial cells showed strong cytoplasmic staining. Squamous epithelia displayed moderate cytoplasmic immunoreactivity. Remaining normal tissues were negative.	NA
SLC35F3	SLC35F3	5	4, 262	up	NA			Predicted membrane proteins, Transporters	solute carrier family 35 member F3		5, 759	1, 497	0, 016	0, 019	4, 262	1	0	0	0	0	0	0	0	0	0	0	0	0	0	chr1:234214211-234324518;chr1:233904712-234324518	GO:0015888 thiamine transport;GO:0045117 azole transport;GO:0051180 vitamin transport	[GO:0006810] transport;[GO:0008150] biological_process;[GO:0005575] cellular_component	GO:0016021 integral component of membrane;GO:0031224 intrinsic component of membrane;GO:0044425 membrane part			Transporters/Electrochemical Potential-driven transporters	[IPR000620] EamA domain	Golgi apparatus;Nucleoli(Approved)			3	Predicted membrane proteins	Yes			7	Most normal tissues displayed moderate cytoplasmic positivity. Purkinje cells, exocrine pancreas and intestinal tract showed strong positivity. Lung, bile duct cells, skin, mesenchymal cells and glial cells were weakly stained or negative.	NA
KCNQ5	KCNQ5	5	4, 241	up	EZOGABINE, FLINDOKALNER, CHEMBL317935, LINOPIRDINE, CHEMBL342375, DALFAMPRIDINE, GUANIDINE HYDROCHLORIDE, TEDISAMIL, NERISPIRDINE, CELECOXIB	Voltage-gated potassium channel activity: Ezogabine , ICA-105665	Potassium, Irinotecan, tetraethylammonium	Predicted intracellular proteins, Predicted membrane proteins, Voltage-gated ion channels	potassium voltage-gated channel subfamily Q member 5	This gene is a member of the KCNQ potassium channel gene family that is differentially expressed in subregions of the brain and in skeletal muscle. The protein encoded by this gene yields currents that activate slowly with depolarization and can form heteromeric channels with the protein encoded by the KCNQ3 gene. Currents expressed from this protein have voltage dependences and inhibitor sensiti…	6, 667	2, 426	0, 013	0, 022	4, 241	1	1	0	0	0	0	0	0	0	0	0	1	0	0	chr6:72621843-73198850	GO:0071805 potassium ion transmembrane transport;GO:0071804 cellular potassium ion transport;GO:0006813 potassium ion transport	[GO:0022857] transmembrane transporter activity;[GO:0005622] intracellular;[GO:0005575] cellular_component;[GO:0005737] cytoplasm;[GO:0005623] cell;[GO:0006461] protein complex assembly;[GO:0065003] macromolecular complex assembly;[GO:0008150] biological_process;[GO:0022607] cellular component assembly;[GO:0005886] plasma membrane;[GO:0043234] protein complex;[GO:0006810] transport;[GO:0007267] c…	GO:0008076 voltage-gated potassium channel complex;GO:0034705 potassium channel complex;GO:0030118 clathrin coat	GO:0005251 delayed rectifier potassium channel activity;GO:0005249 voltage-gated potassium channel activity;GO:0022843 voltage-gated cation channel activity		Voltage-gated ion channels/Voltage-Gated Potassium Channels	[IPR003937] Potassium channel, voltage dependent, KCNQ;[IPR005821] Ion transport domain;[IPR013821] Potassium channel, voltage dependent, KCNQ, C-terminal;[IPR028325] Voltage-gated potassium channel	Vesicles(Approved)			13	Predicted membrane proteins	Yes		Myopia	36	Most normal tissues showed cytoplasmic and occasional nuclear positivity at variable intensity. Strong immunoreactivity in neurons, bronchus, spleen and glandular cells of stomach. Alveolar cells, exocrine pancreas, salivary gland, bile ducts, endometrium and decidual cells were virtually negative.	NA
HSD17B2	HSD17B2	1	4, 044	down	CHEMBL1161866	NADH (Testosterone dehydrogenase (nad+) activity)	Estradiol, NADH, Estrone, Estradiol acetate	Enzymes, Plasma proteins, Predicted intracellular proteins, Predicted membrane proteins	hydroxysteroid 17-beta dehydrogenase 2		4, 647	8, 691	0, 016	0, 025	-4, 044	1	1	0	0	1	0	1	0	0	0	0	0	0	0	chr16:82035253-82098534	GO:0006703 estrogen biosynthetic process;GO:0008210 estrogen metabolic process;GO:0034754 cellular hormone metabolic process	[GO:0016491] oxidoreductase activity;[GO:0008150] biological_process;[GO:0003674] molecular_function;[GO:0005623] cell;[GO:0005737] cytoplasm;[GO:0005622] intracellular;[GO:0005575] cellular_component;[GO:0006629] lipid metabolic process;[GO:0009058] biosynthetic process;[GO:0009790] embryo development;[GO:0048856] anatomical structure development;[GO:0000003] reproduction;[GO:0005783] endoplasmi…	GO:0005789 endoplasmic reticulum membrane;GO:0098827 endoplasmic reticulum subcompartment;GO:0044432 endoplasmic reticulum part	GO:0047006 17-alpha, 20-alpha-dihydroxypregn-4-en-3-one dehydrogenase activity;GO:0047035 testosterone dehydrogenase (NAD+) activity;GO:0004303 estradiol 17-beta-dehydrogenase activity		Enzymes/ENZYME proteins/Oxidoreductases	[IPR002198] Short-chain dehydrogenase/reductase SDR;[IPR016040] NAD(P)-binding domain;[IPR002347] Glucose/ribitol dehydrogenase;[IPR020904] Short-chain dehydrogenase/reductase, conserved site	Endoplasmic reticulum(Approved)			2	Predicted membrane proteins	Yes	Plasma proteins	Endometrial Neoplasms; Endometriosis; Liver Cirrhosis, Experimental	78	Respiratory epithelium, liver, the intestine, exocrine pancreas, renal glomeruli, urothelium, adrenal gland, uterine glands and placental endothelial cells showed moderate to strong cytoplasmic positivity. Remaining normal tissues were in general weakly stained or negative.	NA
KCNJ3	KCNJ3	1	4, 007	down	HALOTHANE, CHEMBL2409106, CHEMBL116590, CLOZAPINE, THYROTROPIN, FLUPIRTINE	G-protein activated inward rectifier potassium channel activity: Ethanol , Halothane	Ethanol, Halothane, Magnesium, Glyburide	Plasma proteins, Predicted membrane proteins, Transporters, Voltage-gated ion channels	potassium voltage-gated channel subfamily J member 3	Potassium channels are present in most mammalian cells, where they participate in a wide range of physiologic responses. The protein encoded by this gene is an integral membrane protein and inward-rectifier type potassium channel. The encoded protein, which has a greater tendency to allow potassium to flow into a cell rather than out of a cell, is controlled by G-proteins and plays an important r…	0, 859	4, 866	0, 009	0, 032	-4, 007	1	0	0	0	1	0	0	0	0	0	0	1	0	0	chr2:154698581-154858352;chr2:154698581-154699591;chr2:154698581-154709850	GO:0098914 membrane repolarization during atrial cardiac muscle cell action potential;GO:0086014 atrial cardiac muscle cell action potential;GO:0098915 membrane repolarization during ventricular cardiac muscle cell action potential	[GO:0003674] molecular_function;[GO:0005575] cellular_component;[GO:0022857] transmembrane transporter activity;[GO:0005886] plasma membrane;[GO:0008150] biological_process;[GO:0006810] transport;[GO:0055085] transmembrane transport;[GO:0007267] cell-cell signaling;[GO:0043234] protein complex;[GO:0005623] cell	GO:0008076 voltage-gated potassium channel complex;GO:0098688 parallel fiber to Purkinje cell synapse;GO:0099056 integral component of presynaptic membrane	GO:0086089 voltage-gated potassium channel activity involved in atrial cardiac muscle cell action potential repolarization;GO:0015467 G-protein activated inward rectifier potassium channel activity;GO:1902282 voltage-gated potassium channel activity involved in ventricular cardiac muscle cell action potential repolarization		Transporters/Transporter channels and pores;Voltage-gated ion channels/Inwardly Rectifying Potassium Channels	[IPR003274] Potassium channel, inwardly rectifying, Kir3.1;[IPR014756] Immunoglobulin E-set;[IPR016449] Potassium channel, inwardly rectifying, Kir				3	Predicted membrane proteins	Yes	Plasma proteins	Schizophrenia	46	Strong cytoplasmic positivity was observed in granular layer of cerebral cortex. Other normal tissues were in general negative.	NA	(M2701)ST MYOCYTE AD PATHWAY; (M18342)ST G ALPHA I PATHWAY; (M19043)ST ADRENERGIC
FGFR4	FGFR4	4	3, 981	down	PALIFERMIN, AZD-4547, INFIGRATINIB, JNJ-42756493, LY-2874455, NINTEDANIB, PONATINIB, DOVITINIB, ENMD-2076, TRAFERMIN, PD-173074, NINTEDANIB ESYLATE, ENMD-981693, ARQ-087, BAY-1163877, CP-459632, XL-999, FGF401, ORANTINIB, BRIVANIB, BRIVANIB ALANINATE	Protein tyrosine kinase activity: Palifermin , Ponatinib, Lenvatinib	Heparin, Cyclophosphamide	Cancer-related genes, CD markers, Disease related genes, Enzymes, FDA approved drug targets, Plasma proteins, Predicted membrane proteins, Predicted secreted proteins, RAS pathway related proteins	fibroblast growth factor receptor 4	The protein encoded by this gene is a tyrosine kinase and cell surface receptor for fibroblast growth factors. The encoded protein is involved in the regulation of several pathways, including cell proliferation, cell differentiation, cell migration, lipid metabolism, bile acid biosynthesis, vitamin D metabolism, glucose uptake, and phosphate homeostasis. This protein consists of an extracellular …	6, 443	10, 425	0, 01	0, 017	-3, 981	1	0	1	1	1	0	1	0	1	1	0	0	1	1	chr5:177089550-177098142;chr5:177086872-177098142	GO:0070857 regulation of bile acid biosynthetic process;GO:1904251 regulation of bile acid metabolic process;GO:1903412 response to bile acid	[GO:0006629] lipid metabolic process;[GO:0009058] biosynthetic process;[GO:0048870] cell motility;[GO:0040011] locomotion;[GO:0006950] response to stress;[GO:0008283] cell proliferation;[GO:0030198] extracellular matrix organization;[GO:0016023] cytoplasmic membrane-bounded vesicle;[GO:0042592] homeostatic process;[GO:0044281] small molecule metabolic process;[GO:0034641] cellular nitrogen compou…	GO:0030133 transport vesicle;GO:0043235 receptor complex;GO:0005768 endosome	GO:0005007 fibroblast growth factor-activated receptor activity;GO:0046934 phosphatidylinositol-4, 5-bisphosphate 3-kinase activity;GO:0016303 1-phosphatidylinositol-3-kinase activity	Tyr protein kinase family	CD markers;Enzymes/{ENZYME proteins/Transferases, Kinases/Tyr protein kinases};RAS pathway related proteins	[IPR000719] Protein kinase domain;[IPR001245] Serine-threonine/tyrosine-protein kinase catalytic domain;[IPR003598] Immunoglobulin subtype 2;[IPR003599] Immunoglobulin subtype;[IPR007110] Immunoglobulin-like domain;[IPR008266] Tyrosine-protein kinase, active site;[IPR011009] Protein kinase-like domain;[IPR013098] Immunoglobulin I-set;[IPR016248] Fibroblast growth factor receptor family;[IPR017441…		yes	Predicted secreted proteins	10	Predicted membrane proteins	Yes	Plasma proteins	Malignant neoplasm of prostate; Respiratory Distress Syndrome, Adult; Adenoid Cystic Carcinoma; Prostatic Neoplasms	210	Most normal tissues showed weak to moderate cytoplasmic positivity, in several cases combined with membranous stained. Prostate glands and leydig cells were strongly stained.	NA	(M276)PID FGF PATHWAY
FUT9	FUT9	1	3, 967	down	NA			Predicted membrane proteins	fucosyltransferase 9	The protein encoded by this gene belongs to the glycosyltransferase family. It is localized to the golgi, and catalyzes the last step in the biosynthesis of Lewis X (LeX) antigen, the addition of a fucose to precursor polysaccharides. This protein is one of the few fucosyltransferases that synthesizes the LeX oligosaccharide (CD15) expressed in the organ buds progressing in mesenchyma during embr…	0, 998	4, 965	0, 011	0, 045	-3, 967	1	0	0	0	0	0	0	0	0	0	0	0	0	0	chr6:96015969-96215612	GO:0042355 L-fucose catabolic process;GO:0019317 fucose catabolic process;GO:0042354 L-fucose metabolic process	[GO:0003674] molecular_function;[GO:0005975] carbohydrate metabolic process;[GO:0008150] biological_process;[GO:0044281] small molecule metabolic process;[GO:0006464] cellular protein modification process;[GO:0009058] biosynthetic process;[GO:0048856] anatomical structure development;[GO:0009056] catabolic process;[GO:0016757] transferase activity, transferring glycosyl groups;[GO:0043226] organe…	GO:0032580 Golgi cisterna membrane;GO:0031985 Golgi cisterna;GO:0005795 Golgi stack	GO:0046920 alpha-(1->3)-fucosyltransferase activity;GO:0008417 fucosyltransferase activity;GO:0016758 transferase activity, transferring hexosyl groups			[IPR001503] Glycosyl transferase family 10	Cytokinetic bridge;Cytosol;Microtubules;Nucleoplasm(Approved)			2	Predicted membrane proteins	Yes			28		NA
RYR1	RYR1	1	3, 909	up	DANTROLENE SODIUM, SURAMIN, ADENOSINE TRIPHOSPHATE, CAFFEINE, cA2, RYANODINE, DANTROLENE, MAGNESIUM, PROCAINE, RUTHENIUM RED	Voltage-gated calcium channel activity: Caffeine, Dantrolene , Suramin, Tetracaine		Disease related genes, FDA approved drug targets, Plasma proteins, Predicted intracellular proteins, Predicted membrane proteins, Transporters	ryanodine receptor 1	This gene encodes a ryanodine receptor found in skeletal muscle. The encoded protein functions as a calcium release channel in the sarcoplasmic reticulum but also serves to connect the sarcoplasmic reticulum and transverse tubule. Mutations in this gene are associated with malignant hyperthermia susceptibility, central core disease, and minicore myopathy with external ophthalmoplegia. Alternative…	8, 434	4, 525	0, 011	0, 03	3, 909	1	1	1	0	1	0	0	0	0	1	0	0	0	0	chr19:38433700-38587564	GO:0014808 release of sequestered calcium ion into cytosol by sarcoplasmic reticulum;GO:1903514 release of sequestered calcium ion into cytosol by endoplasmic reticulum;GO:0051209 release of sequestered calcium ion into cytosol	[GO:0005576] extracellular region;[GO:0022857] transmembrane transporter activity;[GO:0043167] ion binding;[GO:0005622] intracellular;[GO:0005575] cellular_component;[GO:0008150] biological_process;[GO:0003674] molecular_function;[GO:0048856] anatomical structure development;[GO:0006950] response to stress;[GO:0005737] cytoplasm;[GO:0005623] cell;[GO:0030154] cell differentiation;[GO:0006810] tra…	GO:1990425 ryanodine receptor complex;GO:0014701 junctional sarcoplasmic reticulum membrane;GO:0014802 terminal cisterna	GO:0005219 ryanodine-sensitive calcium-release channel activity;GO:0048763 calcium-induced calcium release activity;GO:0015278 calcium-release channel activity		Transporters/Transporter channels and pores	[IPR000699] RIH (RyR and IP3R Homology) domain;[IPR001870] B30.2/SPRY domain;[IPR002048] EF-hand domain;[IPR003032] Ryanodine receptor Ryr;[IPR003877] SPRY domain;[IPR005821] Ion transport domain;[IPR009460] Ryanodine Receptor TM 4-6;[IPR011992] EF-hand domain pair;[IPR013320] Concanavalin A-like lectin/glucanase domain;[IPR013333] Ryanodine receptor;[IPR013662] RyR/IP3R Homology associated domai…	Cytosol;Golgi apparatus;Vesicles(Approved)			5	Predicted membrane proteins	Yes	Plasma proteins	Central Core Myopathy (disorder); King Denborough syndrome; Malignant hyperthermia susceptibility type 1; Mixed respiratory and metabolic acidosis; Type 1 and type 2 muscle fiber minicore regions; MINICORE MYOPATHY WITH EXTERNAL OPHTHALMOPLEGIA (disorder); Congenital Structural Myopathy; MULTIPLE PTERYGIUM SYNDROME, LETHAL TYPE; Myopathy, Centronuclear, Autosomal Dominant; Type 1 fibers relativel…	257	Purkinje cells exhibited strong cytoplasmic staining. Skeletal muscle cells showed moderate positivity. Remaining normal tissues were negative.	NA	(M2701)ST MYOCYTE AD PATHWAY
HEPACAM2	HEPACAM2	1	3, 787	down	NA			Predicted membrane proteins	HEPACAM family member 2	This gene encodes a protein related to the immunoglobulin superfamily that plays a role in mitosis. Knockdown of this gene results in prometaphase arrest, abnormal nuclear morphology and apoptosis. Poly(ADP-ribosylation) of the encoded protein promotes its translocation to centrosomes, which may stimulate centrosome maturation. A chromosomal deletion including this gene may be associated with mye…	1, 007	4, 794	0, 011	0, 044	-3, 787	1	0	0	0	0	0	0	0	0	0	0	0	0	0	chr7:93188541-93219595;chr7:93188541-93226524;chr7:93188541-93232198	GO:0007098 centrosome cycle;GO:0031023 microtubule organizing center organization;GO:0000226 microtubule cytoskeleton organization	[GO:0005575] cellular_component;[GO:0003674] molecular_function;[GO:0007067] mitotic nuclear division;[GO:0051301] cell division;[GO:0005815] microtubule organizing center;[GO:0005856] cytoskeleton;[GO:0043226] organelle;[GO:0005794] Golgi apparatus;[GO:0005737] cytoplasm;[GO:0005622] intracellular;[GO:0005623] cell;[GO:0007049] cell cycle;[GO:0007010] cytoskeleton organization;[GO:0008150] biolo…	GO:0030496 midbody;GO:0005813 centrosome;GO:0005819 spindle	GO:0005515 protein binding;GO:0005488 binding;GO:0003674 molecular_function			[IPR003598] Immunoglobulin subtype 2;[IPR003599] Immunoglobulin subtype;[IPR007110] Immunoglobulin-like domain;[IPR013098] Immunoglobulin I-set;[IPR013106] Immunoglobulin V-set domain				6	Predicted membrane proteins	Yes			12		NA
SLC26A3	SLC26A3	1	3, 751	down	NA		Chloride ion, Hydrogen carbonate	Cancer-related genes, Disease related genes, Potential drug targets, Predicted membrane proteins, Transporters	solute carrier family 26 member 3	The protein encoded by this gene is a transmembrane glycoprotein that transports chloride ions across the cell membrane in exchange for bicarbonate ions. It is localized to the mucosa of the lower intestinal tract, particularly to the apical membrane of columnar epithelium and some goblet cells. The protein is essential for intestinal chloride absorption, and mutations in this gene have been asso…	0, 39	4, 141	0, 004	0, 055	-3, 751	1	0	1	0	0	0	0	1	0	0	0	0	1	0	chr7:107765467-107803233	GO:0051454 intracellular pH elevation;GO:0045852 pH elevation;GO:0048240 sperm capacitation	[GO:0005623] cell;[GO:0005886] plasma membrane;[GO:0003674] molecular_function;[GO:0005575] cellular_component;[GO:0006810] transport;[GO:0055085] transmembrane transport;[GO:0022857] transmembrane transporter activity;[GO:0008150] biological_process;[GO:0030154] cell differentiation;[GO:0048856] anatomical structure development;[GO:0042592] homeostatic process;[GO:0021700] developmental maturati…	GO:0097225 sperm midpiece;GO:0036126 sperm flagellum;GO:0031526 brush border membrane	GO:0019531 oxalate transmembrane transporter activity;GO:0008271 secondary active sulfate transmembrane transporter activity;GO:0005452 inorganic anion exchanger activity		Transporters/Electrochemical Potential-driven transporters	[IPR001902] SLC26A/SulP transporter;[IPR002645] STAS domain;[IPR011547] SLC26A/SulP transporter domain;[IPR018045] Sulphate anion transporter, conserved site				1	Predicted membrane proteins	Yes		Congenital chloride diarrhea; Metabolic alkalosis; Hypochloremia (disorder); Serum chloride level decreased (finding); Hyperactive renin-angiotensin system; Increased plasma renin activity; Hyperaldosteronism; Hyponatremia; Cardiovascular Abnormalities; Hypokalemia; Dehydration; Abdomen distended; Cardiovascular Diseases; Ulcerative Colitis; Premature birth of newborn; Premature Birth; Polyhydram…	58	Parietal cells of stomach displayed strong cytoplasmic immunoreactivity. Strong luminal membranous staining was observed in superficial glands of large intestine, gall bladder and seminal vesicle. Subsets of renal tubules, heart myocytes and parathyroid showed moderate cytoplasmic staining. Remaining tissues were mainly negative.	NA
SLC6A2	SLC6A2	3	3, 75	up	AMPHETAMINE, GUANADREL, REBOXETINE, MIRTAZAPINE, LOXAPINE, AMOXAPINE, MAZINDOL, ERGOTAMINE, PHENMETRAZINE, COCAINE, SIBUTRAMINE, GUANETHIDINE, CHLORPHENIRAMINE POLISTIREX, DOXEPIN, CHEMBL528995, GINKGO, CHEMBL126506, METHYLENEDIOXYMETHAMPHETAMINE, METHAMPHETAMINE, NOMIFENSINE, AMINEPTINE, DEBRISOQUIN, BICIFADINE, MIANSERIN, TAPENTADOL, , TRAMADOL, LEVOMILNACIPRAN, AMITRIPTYLINE, ATOMOXETINE, BUPR…	Amphetamine, Phentermine, Tramadol, Guanadrel , Reboxetine, Venlafaxine, Atomoxetine , Amitriptyline, Protriptyline Mirtazapine, Loxapine, Methylphenidate, Pethidine, Imipramine, Duloxetine, Dextromethorphan, Nortriptyline, Amoxapine, Mazindol, Ergotamine, Paroxetine, Trimipramine, Phenmetrazine, Pseudoephedrine, Cocaine, Maprotiline, Diethylpropion, Dopamine, Sibutramine, Chlorphenamine, Doxepin…	Atomoxetine, Methylphenidate, Venlafaxine, Mazindol, Reboxetine	Disease related genes, FDA approved drug targets, Plasma proteins, Predicted intracellular proteins, Predicted membrane proteins, Transporters	solute carrier family 6 member 2	This gene encodes a member of the sodium:neurotransmitter symporter family. This member is a multi-pass membrane protein, which is responsible for reuptake of norepinephrine into presynaptic nerve terminals and is a regulator of norepinephrine homeostasis. Mutations in this gene cause orthostatic intolerance, a syndrome characterized by lightheadedness, fatigue, altered mentation and syncope. Alt…	4, 607	0, 858	0, 018	0, 015	3, 75	1	1	1	0	1	0	0	0	0	1	0	0	0	0	chr16:55671671-55703788;chr16:55656440-55703788;chr16:55656644-55706192;chr16:55655630-55703788	GO:0051620 norepinephrine uptake;GO:0051583 dopamine uptake involved in synaptic transmission;GO:0051934 catecholamine uptake involved in synaptic transmission	[GO:0003674] molecular_function;[GO:0055085] transmembrane transport;[GO:0007267] cell-cell signaling;[GO:0006810] transport;[GO:0008150] biological_process;[GO:0005623] cell;[GO:0022857] transmembrane transporter activity;[GO:0005575] cellular_component;[GO:0005886] plasma membrane;[GO:0006950] response to stress	GO:0032809 neuronal cell body membrane;GO:0044298 cell body membrane;GO:0042734 presynaptic membrane	GO:0005334 norepinephrine:sodium symporter activity;GO:0005330 dopamine:sodium symporter activity;GO:0015378 sodium:chloride symporter activity		Transporters/Electrochemical Potential-driven transporters	[IPR000175] Sodium:neurotransmitter symporter;[IPR002435] Sodium:neurotransmitter symporter, noradrenaline	Cytosol;Mitochondria(Approved)			4	Predicted membrane proteins	Yes	Plasma proteins	Orthostatic intolerance; Orthostatic tachycardia; Depressive Disorder, Treatment-Resistant; Recurrent depression; Mood Disorders; Unipolar Depression; Mental Depression; Major Depressive Disorder; Alcoholic Intoxication, Chronic; Hypertensive disease; Depressive disorder; Bipolar Disorder; Seizures; Schizophrenia	193	Distinct expression in ganglion cells in adrenal gland and axons in CNS.	NA
SLC6A2	SLC6A5	3	3, 75	up	GLYCINE, BITOPERTIN, CHEMBL88588	Glycine (Neurotransmitter:sodium symporter activity)	Glycine, Haloperidol, Amoxapine, Sarcosine, Bitopertin	Disease related genes, Plasma proteins, Potential drug targets, Predicted membrane proteins, Transporters	solute carrier family 6 member 5	This gene encodes a sodium- and chloride-dependent glycine neurotransmitter transporter. This integral membrane glycoprotein is responsible for the clearance of extracellular glycine during glycine-mediated neurotransmission. This protein is found in glycinergic axons and maintains a high presynaptic pool of neurotransmitter at glycinergic synapses. Mutations in this gene cause hyperekplexia; a h…	4, 607	0, 858	0, 018	0, 015	3, 75	1	0	1	0	1	0	0	1	0	0	0	0	0	0	chr11:20599400-20655064	GO:1903804 glycine import across plasma membrane;GO:0015816 glycine transport;GO:0060012 synaptic transmission, glycinergic	[GO:0003674] molecular_function;[GO:0005575] cellular_component;[GO:0022857] transmembrane transporter activity;[GO:0007267] cell-cell signaling;[GO:0055085] transmembrane transport;[GO:0008150] biological_process;[GO:0006810] transport;[GO:0005623] cell;[GO:0005886] plasma membrane	GO:0098690 glycinergic synapse;GO:0099056 integral component of presynaptic membrane;GO:0098889 intrinsic component of presynaptic membrane	GO:0015375 glycine:sodium symporter activity;GO:0005295 neutral amino acid:sodium symporter activity;GO:0015187 glycine transmembrane transporter activity		Transporters/Electrochemical Potential-driven transporters	[IPR000175] Sodium:neurotransmitter symporter				4	Predicted membrane proteins	Yes	Plasma proteins	HYPEREKPLEXIA 3; Hereditary Hyperexplexia; Exaggerated acoustic startle response; Exaggerated startle response; Hyperexplexia; Increased startle response; Muscular stiffness; Brain Diseases; Apnea; Muscle Hypertonia; Infantile onset; Alcoholic Intoxication, Chronic; Schizophrenia; Autosomal recessive predisposition	34		NA
IGSF11	IGSF11	1	3, 714	up	NA			Predicted intracellular proteins, Predicted membrane proteins, Predicted secreted proteins	immunoglobulin superfamily member 11	IGSF11 is an immunoglobulin (Ig) superfamily member that is preferentially expressed in brain and testis. It shares significant homology with coxsackievirus and adenovirus receptor (CXADR; MIM 602621) and endothelial cell-selective adhesion molecule (ESAM).[supplied by OMIM, Apr 2005]	6, 14	2, 426	0, 014	0, 026	3, 714	1	1	0	0	0	0	0	0	1	0	0	0	0	0	chr3:118900631-119034966;chr3:118900631-119146068	GO:0040008 regulation of growth;GO:0007155 cell adhesion;GO:0022610 biological adhesion	[GO:0005623] cell;[GO:0005886] plasma membrane;[GO:0005575] cellular_component;[GO:0005576] extracellular region;[GO:0040007] growth;[GO:0043226] organelle;[GO:0007155] cell adhesion;[GO:0008150] biological_process;[GO:0003674] molecular_function	GO:0005886 plasma membrane;GO:0071944 cell periphery;GO:0016021 integral component of membrane				[IPR003598] Immunoglobulin subtype 2;[IPR003599] Immunoglobulin subtype;[IPR007110] Immunoglobulin-like domain;[IPR013106] Immunoglobulin V-set domain	Cell Junctions;Cytosol;Nucleus(Approved)		Predicted secreted proteins	5	Predicted membrane proteins	Yes			14	Most normal tissues displayed weak to moderate cytoplasmic positivity. Squamous epithelia and exonal projection in CNS were strongly stained. Liver, skin, endometrial glands, skeletal muscle cells and lymphoid cells were generally negative.	NA
CACNA1B	CACNA1B	2	3, 707	up	VERAPAMIL, GABAPENTIN, LEVETIRACETAM, CHEMBL157769, AGMATINE, CELECOXIB, CNV2197944, GABAPENTIN ENACARBIL, AMLODIPINE, RALFINAMIDE, ZICONOTIDE, SAFINAMIDE, CILNIDIPINE, CLEVIDIPINE, ELPETRIGINE, Z160, ATAGABALIN, ZICONOTIDE ACETATE, IMAGABALIN, BEPRIDIL HYDROCHLORIDE, PREGABALIN	Voltage-gated calcium channel activity: Amlodipine ;Verapamil ;Gabapentin ;Levetiracetam ;Agmatine	Cilnidipine, Nitrendipine	Disease related genes, FDA approved drug targets, Plasma proteins, Predicted membrane proteins, Voltage-gated ion channels	calcium voltage-gated channel subunit alpha1 B	The protein encoded by this gene is the pore-forming subunit of an N-type voltage-dependent calcium channel, which controls neurotransmitter release from neurons. The encoded protein forms a complex with alpha-2, beta, and delta subunits to form the high-voltage activated channel. This channel is sensitive to omega-conotoxin-GVIA and omega-agatoxin-IIIA but insensitive to dihydropyridines. Two tr…	4, 978	1, 271	0, 019	0, 022	3, 707	1	0	1	0	1	0	0	0	0	1	0	1	0	0	chr9:137877789-138124624	GO:0070509 calcium ion import;GO:0048265 response to pain;GO:0051924 regulation of calcium ion transport	[GO:0008150] biological_process;[GO:0055085] transmembrane transport;[GO:0007267] cell-cell signaling;[GO:0006810] transport;[GO:0005886] plasma membrane;[GO:0005623] cell;[GO:0003674] molecular_function;[GO:0043167] ion binding;[GO:0022857] transmembrane transporter activity;[GO:0005575] cellular_component;[GO:0043234] protein complex;[GO:0006950] response to stress;[GO:0003013] circulatory syst…	GO:0005891 voltage-gated calcium channel complex;GO:0034704 calcium channel complex;GO:0034703 cation channel complex	GO:0008331 high voltage-gated calcium channel activity;GO:0005245 voltage-gated calcium channel activity;GO:0022843 voltage-gated cation channel activity		Voltage-gated ion channels/Voltage-Gated Calcium Channels	[IPR002048] EF-hand domain;[IPR002077] Voltage-dependent calcium channel, alpha-1 subunit;[IPR005447] Voltage-dependent calcium channel, N-type, alpha-1 subunit;[IPR005821] Ion transport domain;[IPR014873] Voltage-dependent calcium channel, alpha-1 subunit, IQ domain				2	Predicted membrane proteins	Yes	Plasma proteins	DYSTONIA 23; Axial dystonia; Head tremor; Dysphonia; Dystonia, Limb; Organic writer's cramp; Cervical Dystonia; Spasmodic torticollis; Torticollis; Myoclonus; Adult onset; Peripheral Neuropathy; Gait abnormality; Progressive disorder; Bipolar Disorder; Schizophrenia	52	Most normal tissues displayed weak to moderate cytoplasmic positivity. Adrenal cortex and renal tubules were strongly stained. Cells of CNS, bile ducts, pneumocytes, myocytes and ovarian and endometrial stromal cells were negative.	NA
UGT2B15	UGT2B15	2	3, 681	down	LORAZEPAM, OXAZEPAM		Ezetimibe, Morphine, Estradiol	Enzymes, Predicted membrane proteins	UDP glucuronosyltransferase family 2 member B15	This gene encodes a glycosyltransferase that is invovled in the metabolism and elimination of toxic compounts, both endogenous and of xenobiotic origin. This gene plays a role in the regulation of estrogens and androgens. This locus is present in a cluster of similar genes and pseudogenes on chromosome 4. [provided by RefSeq, Aug 2016]	0, 648	4, 329	0, 008	0, 037	-3, 681	1	0	0	0	0	0	1	0	0	0	0	0	0	0	chr4_GL000257v2_alt:222964-247131;chr4:68646597-68670776	GO:0052695 cellular glucuronidation;GO:0019585 glucuronate metabolic process;GO:0006063 uronic acid metabolic process	[GO:0005575] cellular_component;[GO:0016757] transferase activity, transferring glycosyl groups;[GO:0008150] biological_process;[GO:0003674] molecular_function;[GO:0005622] intracellular;[GO:0043226] organelle;[GO:0005783] endoplasmic reticulum;[GO:0044281] small molecule metabolic process;[GO:0005975] carbohydrate metabolic process;[GO:0005737] cytoplasm;[GO:0005623] cell;[GO:0006629] lipid meta…	GO:0005789 endoplasmic reticulum membrane;GO:0098827 endoplasmic reticulum subcompartment;GO:0044432 endoplasmic reticulum part	GO:0001972 retinoic acid binding;GO:0005501 retinoid binding;GO:0015020 glucuronosyltransferase activity		Enzymes/ENZYME proteins/Transferases	[IPR002213] UDP-glucuronosyl/UDP-glucosyltransferase				6	Predicted membrane proteins	Yes		Prostatic Neoplasms	83	Goblet cells of the intestinal tract showed strong cytoplasmic positivity while skeletal myocytes were moderately stained. Remaining normal tissues were generally negative.	NA
TMEM150B	TMEM150B	1	3, 56	down	NA			Predicted membrane proteins	transmembrane protein 150B	This gene encodes a protein that belongs to the DRAM (damage-regulated autophagy modulator) family of membrane-spanning proteins. Alternate splicing results in multiple transcript variants. [provided by RefSeq, Aug 2013]	2, 596	6, 156	0, 011	0, 023	-3, 56	1	0	0	0	0	0	0	0	0	0	0	0	0	0	chr19:55312801-55325340	GO:0010506 regulation of autophagy;GO:0006914 autophagy;GO:0031329 regulation of cellular catabolic process	[GO:0009056] catabolic process;[GO:0006914] autophagy;[GO:0008150] biological_process;[GO:0005764] lysosome;[GO:0005737] cytoplasm;[GO:0005773] vacuole;[GO:0005575] cellular_component;[GO:0005622] intracellular;[GO:0005623] cell;[GO:0043226] organelle	GO:0000421 autophagosome membrane;GO:0005776 autophagosome;GO:0010008 endosome membrane				[IPR019402] Frag1/DRAM/Sfk1				2	Predicted membrane proteins	Yes			10		NA
SAMD5	SAMD5	1	3, 549	down	NA			Predicted intracellular proteins, Predicted membrane proteins	sterile alpha motif domain containing 5		6, 08	9, 629	0, 016	0, 022	-3, 549	1	1	0	0	0	0	0	0	0	0	0	0	0	0	chr6:147508692-147570021	GO:0043507 positive regulation of JUN kinase activity;GO:0043506 regulation of JUN kinase activity;GO:0046330 positive regulation of JNK cascade	[GO:0003674] molecular_function;[GO:0005575] cellular_component		GO:0031435 mitogen-activated protein kinase kinase kinase binding;GO:0019901 protein kinase binding;GO:0019900 kinase binding			[IPR001660] Sterile alpha motif domain;[IPR013761] Sterile alpha motif/pointed domain	Vesicles(Supported)			NA	Predicted membrane proteins	Yes			4	Gall bladder and a subset of renal tubules showed strong dot like cytoplasmic staining. Glandular cells of thyroid, fallopian tube, uterus, epididymis and Leydig cells displayed weak to moderate cytoplasmic staining. Respiratory epithelium of bronchus, colon and urothelial cells exhibited weak membranous positivity. Remaining normal tissues were negative.	NA
DLK2	DLK2	4	3, 489	up	NA			Predicted membrane proteins	delta like non-canonical Notch ligand 2		7, 027	3, 538	0, 012	0, 023	3, 489	1	0	0	0	0	0	0	0	0	0	0	0	0	0	chr6:43450352-43456632;chr6:43450352-43455624	GO:0045746 negative regulation of Notch signaling pathway;GO:0045598 regulation of fat cell differentiation;GO:0008593 regulation of Notch signaling pathway	[GO:0003674] molecular_function;[GO:0005575] cellular_component;[GO:0043167] ion binding;[GO:0005576] extracellular region;[GO:0007165] signal transduction;[GO:0043226] organelle;[GO:0008150] biological_process;[GO:0030154] cell differentiation	GO:0016021 integral component of membrane;GO:0031224 intrinsic component of membrane;GO:0044425 membrane part	GO:0042803 protein homodimerization activity;GO:0005509 calcium ion binding;GO:0046983 protein dimerization activity			[IPR000152] EGF-type aspartate/asparagine hydroxylation site;[IPR000742] EGF-like domain;[IPR001881] EGF-like calcium-binding domain;[IPR013032] EGF-like, conserved site;[IPR018097] EGF-like calcium-binding, conserved site	Nucleus(Approved)			4	Predicted membrane proteins	Yes			12	Most normal tissues showed weak to moderate nucleolar positivity. Purkinje cells showed strong immunoreactivity. Soft tissues, pneumocytes, breast, trophoblasts, parathyroid, prostate, salivary glands and lymphoid tissues were in general negative.	NA
MUC1	MUC1	1	3, 45	down	RIZATRIPTAN, HEXAMETHYLENEBISACETAMIDE, SODIUM BUTYRATE, YTTRIUM Y 90 CLIVATUZUMAB TETRAXETAN, huHMFG1		Progesterone, Potassium nitrate, Cyclophosphamide, Alkylating Agents, Antibodies	Cancer-related genes, CD markers, Disease related genes, Predicted intracellular proteins, Predicted membrane proteins, Predicted secreted proteins	mucin 1, cell surface associated	This gene encodes a membrane-bound protein that is a member of the mucin family. Mucins are O-glycosylated proteins that play an essential role in forming protective mucous barriers on epithelial surfaces. These proteins also play a role in intracellular signaling. This protein is expressed on the apical surface of epithelial cells that line the mucosal surfaces of many different tissues includin…	9, 621	13, 071	0, 014	0, 019	-3, 45	1	1	1	1	0	0	0	0	1	0	0	0	1	0	chr1:155185824-155192915	GO:0006977 DNA damage response, signal transduction by p53 class mediator resulting in cell cycle arrest;GO:0090240 positive regulation of histone H4 acetylation;GO:0072431 signal transduction involved in mitotic G1 DNA damage checkpoint	[GO:0005575] cellular_component;[GO:0008219] cell death;[GO:0007165] signal transduction;[GO:0007155] cell adhesion;[GO:0003677] DNA binding;[GO:0000988] transcription factor activity, protein binding;[GO:0003674] molecular_function;[GO:0005622] intracellular;[GO:0005623] cell;[GO:0005634] nucleus;[GO:0005694] chromosome;[GO:0043226] organelle;[GO:0000228] nuclear chromosome;[GO:0007049] cell cyc…	GO:0005796 Golgi lumen;GO:0016324 apical plasma membrane;GO:0000790 nuclear chromatin	GO:0002039 p53 binding;GO:0000978 RNA polymerase II proximal promoter sequence-specific DNA binding;GO:0000987 proximal promoter sequence-specific DNA binding		CD markers	[IPR000082] SEA domain		yes	Predicted secreted proteins	29	Predicted membrane proteins	Yes		Impaired renal uric acid clearance; Medullary cystic kidney disease 1; Renal cortical atrophy; Tubular basement membrane disintegration; Corticomedullary renal cysts; Glomerular filtration rate decreased; Glomerulosclerosis (disorder); Serum creatinine raised; Nephritis, Tubulointerstitial; Arthritis, Gouty; Peritoneal Neoplasms; Tubular atrophy; Tubulointerstitial fibrosis; Gout; Renal salt wast…	752	Strong cytoplasmic and membranous positivity in a majority of glandular epithelial cells. Liver, CNS, mesenchymal and inflammatory cells were negative.	NA	(M5880)NABA ECM AFFILIATED; (M5885)NABA MATRISOME ASSOCIATED; (M5889)NABA MATRISOME
MUC1	PEMT	1	3, 45	down	huHMFG1, CANTUZUMAB MERTANSINE, AR-20.5, CANTUZUMAB RAVTANSINE, SONTUZUMAB, Pemtumomab		Phosphatidylethanolamine, s-adenosylhomocysteine	Enzymes, Predicted membrane proteins	phosphatidylethanolamine N-methyltransferase	Phosphatidylcholine (PC) is the most abundant mammalian phospholipid. This gene encodes an enzyme which converts phosphatidylethanolamine to phosphatidylcholine by sequential methylation in the liver. Another distinct synthetic pathway in nucleated cells converts intracellular choline to phosphatidylcholine by a three-step process. The protein isoforms encoded by this gene localize to the endopla…	9, 621	13, 071	0, 014	0, 019	-3, 45	1	0	0	0	0	0	1	0	0	0	0	0	0	0	chr17:17505563-17591703;chr17:17505563-17582431;chr17:17505563-17577465	GO:0006686 sphingomyelin biosynthetic process;GO:0046498 S-adenosylhomocysteine metabolic process;GO:0050747 positive regulation of lipoprotein metabolic process	[GO:0003674] molecular_function;[GO:0008168] methyltransferase activity;[GO:0006810] transport;[GO:0007005] mitochondrion organization;[GO:0006629] lipid metabolic process;[GO:0034641] cellular nitrogen compound metabolic process;[GO:0006605] protein targeting;[GO:0008283] cell proliferation;[GO:0009058] biosynthetic process;[GO:0005622] intracellular;[GO:0005575] cellular_component;[GO:0005739] …	GO:0031526 brush border membrane;GO:0005903 brush border;GO:0042383 sarcolemma	GO:0004608 phosphatidylethanolamine N-methyltransferase activity;GO:0080101 phosphatidyl-N-dimethylethanolamine N-methyltransferase activity;GO:0000773 phosphatidyl-N-methylethanolamine N-methyltransferase activity		Enzymes/ENZYME proteins/Transferases	[IPR007318] Phospholipid methyltransferase;[IPR024960] Phosphatidyl-N-methylethanolamine/N-methyltransferase	Cytosol(Approved)			9	Predicted membrane proteins	Yes		Schizophrenia	63	Most of the normal tissues showed moderate cytoplasmic positivity. The liver, islets of Langerhans, squamous epithelia, prostate and lymphoid tissues were weakly stained or negative.	NA
CHODL	CHODL	2	3, 431	up	NA			Predicted intracellular proteins, Predicted membrane proteins	chondrolectin	This gene encodes a type I membrane protein with a carbohydrate recognition domain characteristic of C-type lectins in its extracellular portion. In other proteins, this domain is involved in endocytosis of glycoproteins and exogenous sugar-bearing pathogens. This protein localizes predominantly to the perinuclear region. Several transcript variants encoding a few different isoforms have been fou…	5, 233	1, 802	0, 017	0, 017	3, 431	1	1	0	0	0	0	0	0	0	0	0	0	0	0	chr21:18244833-18267371;chr21:17917340-18267371;chr21:18245875-18267371	GO:0010975 regulation of neuron projection development;GO:0045664 regulation of neuron differentiation;GO:0031175 neuron projection development	[GO:0008150] biological_process;[GO:0048856] anatomical structure development;[GO:0005623] cell;[GO:0005737] cytoplasm;[GO:0003674] molecular_function;[GO:0005575] cellular_component;[GO:0005622] intracellular;[GO:0030154] cell differentiation	GO:0005789 endoplasmic reticulum membrane;GO:0048471 perinuclear region of cytoplasm;GO:0098827 endoplasmic reticulum subcompartment	GO:0005540 hyaluronic acid binding;GO:0031406 carboxylic acid binding;GO:0005539 glycosaminoglycan binding			[IPR001304] C-type lectin;[IPR016187] C-type lectin fold				7	Predicted membrane proteins	Yes			15	Luminal membranes in the lower gastrointestinal tract were moderately stained whereas subsets of cells in seminiferous ducts of testis showed cytoplasmic positivity. Other tissues were weakly stained or negative.	NA
UGT2B7	UGT2B7	3	3, 347	down	CODEINE, ZIDOVUDINE, LORAZEPAM		Codeine, Morphine, Mycophenolate mofetil, Flurbiprofen, Valproic Acid	Enzymes, Predicted intracellular proteins, Predicted membrane proteins, Predicted secreted proteins	UDP glucuronosyltransferase family 2 member B7	The protein encoded by this gene belongs to the UDP-glycosyltransferase (UGT) family. UGTs serve a major role in the conjugation and subsequent elimination of potentially toxic xenobiotics and endogenous compounds. This protein is localized in the microsome membrane, and has unique specificity for 3, 4-catechol estrogens and estriol, suggesting that it may play an important role in regulating the…	0, 681	4, 028	0, 007	0, 031	-3, 347	1	1	0	0	0	0	1	0	1	0	0	0	0	0	chr4:69096474-69112987;chr4:69051264-69112987	GO:0052695 cellular glucuronidation;GO:0019585 glucuronate metabolic process;GO:0006063 uronic acid metabolic process	[GO:0005575] cellular_component;[GO:0003674] molecular_function;[GO:0016757] transferase activity, transferring glycosyl groups;[GO:0008150] biological_process;[GO:0009058] biosynthetic process;[GO:0006629] lipid metabolic process;[GO:0005623] cell;[GO:0005737] cytoplasm;[GO:0005975] carbohydrate metabolic process;[GO:0044281] small molecule metabolic process;[GO:0043226] organelle;[GO:0005783] e…	GO:0005789 endoplasmic reticulum membrane;GO:0098827 endoplasmic reticulum subcompartment;GO:0044432 endoplasmic reticulum part	GO:0001972 retinoic acid binding;GO:0005501 retinoid binding;GO:0015020 glucuronosyltransferase activity		Enzymes/ENZYME proteins/Transferases	[IPR002213] UDP-glucuronosyl/UDP-glucosyltransferase			Predicted secreted proteins	3	Predicted membrane proteins	Yes		Bladder Neoplasm	165	Goblet cells of the intestinal tract showed strong cytoplasmic positivity while skeletal myocytes were moderately stained. Remaining normal tissues were generally negative.	NA
FUT4	FUT4	1	3, 336	down	NA			Predicted membrane proteins	fucosyltransferase 4	The product of this gene transfers fucose to N-acetyllactosamine polysaccharides to generate fucosylated carbohydrate structures. It catalyzes the synthesis of the non-sialylated antigen, Lewis x (CD15). [provided by RefSeq, Jan 2009]	7, 098	10, 433	0, 006	0, 016	-3, 336	1	0	0	0	0	0	0	0	0	0	0	0	0	0	chr11:94543851-94549898	GO:0042355 L-fucose catabolic process;GO:0019317 fucose catabolic process;GO:0042354 L-fucose metabolic process	[GO:0006464] cellular protein modification process;[GO:0008150] biological_process;[GO:0005975] carbohydrate metabolic process;[GO:0044281] small molecule metabolic process;[GO:0043226] organelle;[GO:0005794] Golgi apparatus;[GO:0005622] intracellular;[GO:0005623] cell;[GO:0005575] cellular_component;[GO:0005737] cytoplasm;[GO:0009058] biosynthetic process;[GO:0009056] catabolic process;[GO:00167…	GO:0032580 Golgi cisterna membrane;GO:0031985 Golgi cisterna;GO:0005795 Golgi stack	GO:0046920 alpha-(1->3)-fucosyltransferase activity;GO:0008417 fucosyltransferase activity;GO:0016758 transferase activity, transferring hexosyl groups			[IPR001503] Glycosyl transferase family 10	Vesicles(Enhanced)			2	Predicted membrane proteins	Yes		Thrombosis	83	Moderate to strong membranous and often cytoplasmic immunoreactivity was observed in a subset of bone marrow cells and in glandular and squamous epithelia. Subsets of glial cells along with neuropil were moderately stained. Remaining normal tissues were mainly negative.	NA
KCNK5	KCNK5	2	3, 308	down	NA		Doxapram HCl, Cesium chloride, YS-035 hydrochloride	Predicted membrane proteins, Transporters, Voltage-gated ion channels	potassium two pore domain channel subfamily K member 5	This gene encodes one of the members of the superfamily of potassium channel proteins containing two pore-forming P domains. The message for this gene is mainly expressed in the cortical distal tubules and collecting ducts of the kidney. The protein is highly sensitive to external pH and this, in combination with its expression pattern, suggests it may play an important role in renal potassium tr…	6, 342	9, 65	0, 011	0, 019	-3, 308	1	0	0	0	0	0	0	0	0	0	0	1	0	0	chr6:39188971-39229475	GO:0071805 potassium ion transmembrane transport;GO:0007588 excretion;GO:0071804 cellular potassium ion transport	[GO:0003674] molecular_function;[GO:0008150] biological_process;[GO:0022857] transmembrane transporter activity;[GO:0005575] cellular_component;[GO:0006810] transport;[GO:0055085] transmembrane transport;[GO:0005886] plasma membrane;[GO:0005623] cell	GO:0005887 integral component of plasma membrane;GO:0031226 intrinsic component of plasma membrane;GO:0044459 plasma membrane part	GO:0022841 potassium ion leak channel activity;GO:0005249 voltage-gated potassium channel activity;GO:0022840 leak channel activity		Transporters/Transporter channels and pores;Voltage-gated ion channels/Two-P Potassium Channels	[IPR003092] Two pore domain potassium channel, TASK family;[IPR003280] Two pore domain potassium channel;[IPR013099] Potassium channel domain	Nucleus(Approved)			4	Predicted membrane proteins	Yes		Status Epilepticus	34	A subset of non-germinal center cells of lymphoid tissue displayed strong cytoplasmic positivity. Fraction of cells in thyroid gland, subset of renal tubules, upper stomach and heart myocytes showed weak to moderate staining. Remaining normal tissues were negative.	NA
SLC27A2	SLC27A2	1	3, 289	down	NA		Adenosine monophosphate, Hexanoyl-CoA, Propanoyl-CoA, ATP, Coenzyme	Enzymes, Predicted membrane proteins, Transporters	solute carrier family 27 member 2	The protein encoded by this gene is an isozyme of long-chain fatty-acid-coenzyme A ligase family. Although differing in substrate specificity, subcellular localization, and tissue distribution, all isozymes of this family convert free long-chain fatty acids into fatty acyl-CoA esters, and thereby play a key role in lipid biosynthesis and fatty acid degradation. This isozyme activates long-chain, …	5, 018	8, 307	0, 018	0, 014	-3, 289	1	0	0	0	0	0	1	0	0	0	0	0	0	0	chr15:50182196-50236392	GO:0044539 long-chain fatty acid import;GO:0097089 methyl-branched fatty acid metabolic process;GO:0042760 very long-chain fatty acid catabolic process	[GO:0016874] ligase activity;[GO:0009056] catabolic process;[GO:0019899] enzyme binding;[GO:0006810] transport;[GO:0009058] biosynthetic process;[GO:0003674] molecular_function;[GO:0006629] lipid metabolic process;[GO:0008150] biological_process;[GO:0044281] small molecule metabolic process;[GO:0005737] cytoplasm;[GO:0005739] mitochondrion;[GO:0043226] organelle;[GO:0005623] cell;[GO:0005576] ext…	GO:0005779 integral component of peroxisomal membrane;GO:0035579 specific granule membrane;GO:0031231 intrinsic component of peroxisomal membrane	GO:0050197 phytanate-CoA ligase activity;GO:0070251 pristanate-CoA ligase activity;GO:0102391 decanoate-CoA ligase activity		Enzymes/ENZYME proteins/Ligase;Transporters	[IPR000873] AMP-dependent synthetase/ligase;[IPR020845] AMP-binding, conserved site;[IPR025110] AMP-binding enzyme C-terminal domain				4	Predicted membrane proteins	Yes			34	Strong cytoplasmic staining in renal tubules and epididymis. Additional weak to moderate staining in respiratory epithelia and gastrointestinal tract. Remaning tissues were negative.	NA
GPR50	GPR50	1	3, 209	up	NA			G-protein coupled receptors, Plasma proteins, Predicted membrane proteins	G protein-coupled receptor 50	This gene product belongs to the G-protein coupled receptor 1 family. Even though this protein shares similarity with the melatonin receptors, it does not bind melatonin, however, it inhibits melatonin receptor 1A function through heterodimerization. Polymorphic variants of this gene have been associated with bipolar affective disorder in women. [provided by RefSeq, Jan 2010]	3, 667	0, 458	0, 021	0, 014	3, 209	1	0	0	0	1	1	0	0	0	0	0	0	0	0	chrX:151176584-151181465	GO:0007267 cell-cell signaling;GO:0007186 G protein-coupled receptor signaling pathway;GO:0007165 signal transduction	[GO:0005623] cell;[GO:0007267] cell-cell signaling;[GO:0007165] signal transduction;[GO:0008150] biological_process;[GO:0003674] molecular_function;[GO:0005886] plasma membrane;[GO:0005575] cellular_component;[GO:0004871] signal transducer activity	GO:0005887 integral component of plasma membrane;GO:0031226 intrinsic component of plasma membrane;GO:0005654 nucleoplasm	GO:0008502 melatonin receptor activity;GO:0004930 G protein-coupled receptor activity;GO:0004888 transmembrane signaling receptor activity		G-protein coupled receptors/GPCRs excl olfactory receptors	[IPR000025] Melatonin receptor family;[IPR000276] G protein-coupled receptor, rhodopsin-like;[IPR002280] Melatonin-related receptor 1X;[IPR017452] GPCR, rhodopsin-like, 7TM	Plasma membrane(Supported)Nucleoplasm(Approved)			3	Predicted membrane proteins	Yes	Plasma proteins	Seasonal Affective Disorder; Autism Spectrum Disorders; Mood Disorders; Bipolar Disorder; Schizophrenia	28	Moderate to strong membranous positivity was observed in cells in anterior pituitary, glomeruli, glandular cells in cervix, exocrine pancreas and small intestines. Additional cytoplasmic staining was displayed in e.g. smooth muscles and placenta.	NA
RNF217	RNF217	1	3, 205	up	NA			Predicted intracellular proteins, Predicted membrane proteins	ring finger protein 217	This protein encoded by this gene is a member of the RING1-IBR-RING24 (RBR) ubiquitin protein ligase family, and it belongs to a subfamily of these proteins that contain a transmembrane domain. This protein can interact with the HAX1 anti-apoptotic protein via its C-terminal RING finger motif, which suggests a role in apoptosis signaling. It is thought that deregulation of this gene can be a mech…	8, 356	5, 151	0, 006	0, 025	3, 205	1	1	0	0	0	0	0	0	0	0	0	0	0	0	chr6:124962545-125092634;chr6:124983364-125092634	GO:0032436 positive regulation of proteasomal ubiquitin-dependent protein catabolic process;GO:2000060 positive regulation of ubiquitin-dependent protein catabolic process;GO:1901800 positive regulation of proteasomal protein catabolic process	[GO:0005575] cellular_component;[GO:0005622] intracellular;[GO:0005623] cell;[GO:0043234] protein complex;[GO:0006464] cellular protein modification process;[GO:0008150] biological_process;[GO:0003674] molecular_function;[GO:0005737] cytoplasm;[GO:0043167] ion binding;[GO:0016874] ligase activity;[GO:0019899] enzyme binding;[GO:0009056] catabolic process	GO:0000151 ubiquitin ligase complex;GO:1990234 transferase complex;GO:1902494 catalytic complex	GO:0031624 ubiquitin conjugating enzyme binding;GO:0044390 ubiquitin-like protein conjugating enzyme binding;GO:0061630 ubiquitin protein ligase activity			[IPR002867] IBR domain				4	Predicted membrane proteins	Yes			14	Strong cytoplasmic positivity was observed in hepatocytes while Purkinje cells showed strong nuclear staining. The gastrointestinal tract, gall bladder, adrenal cortex and renal tubules displayed moderate cytoplasmic and occasional nuclear positivity. Remaining normal tissues were negative.	NA
CDH8	CDH8	2	3, 173	up	NA		calcium	Predicted intracellular proteins, Predicted membrane proteins	cadherin 8	This gene encodes a type II classical cadherin from the cadherin superfamily, integral membrane proteins that mediate calcium-dependent cell-cell adhesion. Mature cadherin proteins are composed of a large N-terminal extracellular domain, a single membrane-spanning domain, and a small, highly conserved C-terminal cytoplasmic domain. The extracellular domain consists of 5 subdomains, each containin…	4, 786	1, 613	0, 015	0, 018	3, 173	1	1	0	0	0	0	0	0	0	0	0	0	0	0	chr16:61652011-62036835	GO:0016339 calcium-dependent cell-cell adhesion via plasma membrane cell adhesion molecules;GO:0044331 cell-cell adhesion mediated by cadherin;GO:0035249 synaptic transmission, glutamatergic	[GO:0007155] cell adhesion;[GO:0008150] biological_process;[GO:0003674] molecular_function;[GO:0043167] ion binding;[GO:0005575] cellular_component;[GO:0005623] cell;[GO:0005886] plasma membrane;[GO:0005576] extracellular region;[GO:0022607] cellular component assembly;[GO:0034330] cell junction organization;[GO:0006950] response to stress;[GO:0007267] cell-cell signaling	GO:0043083 synaptic cleft;GO:0016342 catenin complex;GO:0043679 axon terminus	GO:0045296 cadherin binding;GO:0050839 cell adhesion molecule binding;GO:0042803 protein homodimerization activity			[IPR000233] Cadherin, cytoplasmic domain;[IPR002126] Cadherin;[IPR015919] Cadherin-like;[IPR020894] Cadherin conserved site				4	Predicted membrane proteins	Yes		Alcoholic Intoxication, Chronic	23	Strong membranous staining was observed in gastrointestinal tract and intercalated discs of the heart muscle. Subsets of glial cells, neuropil and hepatocytes showed moderate cytoplasmic positivity with a granular pattern. Most other normal cells were weakly stained or negative.	NA
SLC17A9	SLC17A9	1	3, 117	down	CLODRONIC ACID			Disease related genes, Potential drug targets, Predicted membrane proteins, Transporters	solute carrier family 17 member 9	This gene encodes a member of a family of transmembrane proteins that are involved in the transport of small molecules. The encoded protein participates in the vesicular uptake, storage, and secretion of adenoside triphosphate (ATP) and other nucleotides. A mutation in this gene was found in individuals with autosomal dominant disseminated superficial actinic porokeratosis-8. Alternative splicing…	6, 493	9, 61	0, 013	0, 022	-3, 117	1	0	1	0	0	0	0	1	0	0	0	0	0	0	chr20:62952647-62968597	GO:0006887 exocytosis;GO:0032940 secretion by cell;GO:0046903 secretion	[GO:0003674] molecular_function;[GO:0005575] cellular_component;[GO:0008150] biological_process;[GO:0009056] catabolic process;[GO:0006914] autophagy;[GO:0007005] mitochondrion organization;[GO:0006950] response to stress;[GO:0016192] vesicle-mediated transport;[GO:0006605] protein targeting;[GO:0006810] transport;[GO:0022857] transmembrane transporter activity;[GO:0055085] transmembrane transpor…	GO:0016021 integral component of membrane;GO:0031224 intrinsic component of membrane;GO:0044425 membrane part	GO:0005215 transporter activity;GO:0003674 molecular_function		Transporters/Electrochemical Potential-driven transporters	[IPR005829] Sugar transporter, conserved site;[IPR011701] Major facilitator superfamily;[IPR020846] Major facilitator superfamily domain	Nucleoplasm(Approved)			8	Predicted membrane proteins	Yes		POROKERATOSIS 8, DISSEMINATED SUPERFICIAL ACTINIC TYPE; Porokeratosis, Disseminated Superficial Actinic	16	Estimation of protein expression could not be performed. View primary data.	NA
DPP4	DPP4	1	3, 082	down	SAXAGLIPTIN HYDROCHLORIDE, CARMEGLIPTIN, VILDAGLIPTIN, BEGELOMAB, ALOGLIPTIN, DESERPIDINE, LINAGLIPTIN, OMARIGLIPTIN, SAXAGLIPTIN, SITAGLIPTIN, CHEMBL383705, CHEMBL34062, CHEMBL525028, CHEMBL382127, CHEMBL381806, CHEMBL1230015, CHEMBL1230044, CHEMBL374936, CHEMBL233360, CHEMBL250787, CHEMBL385711, CHEMBL452289, CHEMBL1197118, CHEMBL272114, CHEMBL217271, CHEMBL1230763, CHEMBL257036, CHEMBL63895, C…	Virus receptor activity: Atorvastatin, Sitagliptin, 2-Amino-3-Methyl-1-Pyrrolidin-1-Yl-Butan-1-One, 5-(Aminomethyl)-6-(2, 4-Dichlorophenyl)-2-(3, 5-Dimethoxyphenyl)Pyrimidin-4-Amine, (2s)-Pyrrolidin-2-Ylmethylamine, 4-Iodo-L-phenylalanine; Diisopropylphosphono Group;1-(1-phenylcyclopentyl)methylamine;(S)-2-[(R)-3-amino-4-(2-fluorophenyl)butyryl]-1, 2, 3, 4-tetrahydroisoquinoline-3-carboxamide;Vil…	Saxagliptin, Sitagliptin, Vildagliptin, Glimepiride, Alogliptin	CD markers, Enzymes, FDA approved drug targets, Plasma proteins, Predicted intracellular proteins, Predicted membrane proteins	dipeptidyl peptidase 4	The protein encoded by this gene is identical to adenosine deaminase complexing protein-2, and to the T-cell activation antigen CD26. It is an intrinsic membrane glycoprotein and a serine exopeptidase that cleaves X-proline dipeptides from the N-terminus of polypeptides. [provided by RefSeq, Jul 2008]	6, 668	9, 749	0, 014	0, 019	-3, 082	1	1	0	1	1	0	1	0	0	1	0	0	0	0	chr2:161992245-162074542	GO:0010716 negative regulation of extracellular matrix disassembly;GO:0036343 psychomotor behavior;GO:0031295 T cell costimulation	[GO:0008233] peptidase activity;[GO:0006950] response to stress;[GO:0008150] biological_process;[GO:0040011] locomotion;[GO:0048870] cell motility;[GO:0003674] molecular_function;[GO:0019899] enzyme binding;[GO:0002376] immune system process;[GO:0005576] extracellular region;[GO:0005575] cellular_component;[GO:0005622] intracellular;[GO:0043226] organelle;[GO:0005623] cell;[GO:0005737] cytoplasm;…	GO:0071438 invadopodium membrane;GO:0046581 intercellular canaliculus;GO:0031258 lamellipodium membrane	GO:0008239 dipeptidyl-peptidase activity;GO:0001618 virus receptor activity;GO:0004177 aminopeptidase activity		CD markers;Enzymes/{ENZYME proteins/Hydrolases, Peptidases/Serine-type peptidases}	[IPR001375] Peptidase S9, prolyl oligopeptidase, catalytic domain;[IPR002469] Dipeptidylpeptidase IV, N-terminal domain;[IPR002471] Peptidase S9, serine active site;[IPR029058] Alpha/Beta hydrolase fold		yes		2	Predicted membrane proteins	Yes	Plasma proteins	Proteinuria; Mental Depression; Depressive disorder	439	Glandular cells in salivary gland, prostate, seminal vesicles, endometrium, renal tubules and small intestine as well as decidual cells displayed strong membranous and/or cytoplasmic positivity. Remaining normal tissues were negative.	NA
KREMEN2	KREMEN2	1	3, 074	up	NA			Predicted membrane proteins, Predicted secreted proteins	kringle containing transmembrane protein 2	This gene encodes a high-affinity dickkopf homolog 1 (DKK1) transmembrane receptor. A similar protein in mouse functions interacts with with DKK1 to block wingless (WNT)/beta-catenin signaling. The encoded protein forms a ternary membrane complex with DKK1 and the WNT receptor lipoprotein receptor-related protein 6 (LRP6), and induces rapid endocytosis and removal of LRP6 from the plasma membrane…	7, 225	4, 151	0, 016	0, 018	3, 074	1	0	0	0	0	0	0	0	1	0	0	0	0	0	chr16:2964216-2968383	GO:0090090 negative regulation of canonical Wnt signaling pathway;GO:0030279 negative regulation of ossification;GO:0030178 negative regulation of Wnt signaling pathway	[GO:0005622] intracellular;[GO:0005575] cellular_component;[GO:0007165] signal transduction;[GO:0008150] biological_process;[GO:0005623] cell;[GO:0005768] endosome;[GO:0043226] organelle;[GO:0005737] cytoplasm;[GO:0003674] molecular_function;[GO:0005886] plasma membrane	GO:0031901 early endosome membrane;GO:0010008 endosome membrane;GO:0005769 early endosome				[IPR000001] Kringle;[IPR000859] CUB domain;[IPR002889] Carbohydrate-binding WSC;[IPR013806] Kringle-like fold;[IPR013994] Carbohydrate-binding WSC, subgroup;[IPR017076] Kremen;[IPR018056] Kringle, conserved site	Nucleoli(Approved)		Predicted secreted proteins	7	Predicted membrane proteins	Yes			7	A subset of lymphoid and hemaotopoietic cells showed moderate cytoplasmic positivity. Remaining normal tissues were weakly stained or negative.	NA	(M77)PID WNT SIGNALING PATHWAY; (M70)PID PS1 PATHWAY
ATP7B	ATP7B	1	2, 976	down	CARBOPLATIN, OXALIPLATIN		Cisplatin, Copper, Eloxatin	Cancer-related genes, Disease related genes, Enzymes, Potential drug targets, Predicted membrane proteins, Transporters	ATPase copper transporting beta	This gene is a member of the P-type cation transport ATPase family and encodes a protein with several membrane-spanning domains, an ATPase consensus sequence, a hinge domain, a phosphorylation site, and at least 2 putative copper-binding sites. This protein functions as a monomer, exporting copper out of the cells, such as the efflux of hepatic copper into the bile. Alternate transcriptional spli…	6, 505	9, 481	0, 008	0, 019	-2, 976	1	0	1	0	0	0	1	1	0	0	0	0	1	0	chr13:51932671-52011494	GO:0060003 copper ion export;GO:0006878 cellular copper ion homeostasis;GO:0015677 copper ion import	[GO:0005575] cellular_component;[GO:0005737] cytoplasm;[GO:0005794] Golgi apparatus;[GO:0005623] cell;[GO:0043226] organelle;[GO:0005622] intracellular;[GO:0003674] molecular_function;[GO:0006810] transport;[GO:0008150] biological_process;[GO:0005886] plasma membrane;[GO:0016887] ATPase activity;[GO:0022857] transmembrane transporter activity;[GO:0042592] homeostatic process;[GO:0048856] anatomic…	GO:0032588 trans-Golgi network membrane;GO:0005770 late endosome;GO:0005802 trans-Golgi network	GO:0004008 copper-exporting ATPase activity;GO:0043682 copper-transporting ATPase activity;GO:0015662 ATPase activity, coupled to transmembrane movement of ions, phosphorylative mechanism		Enzymes/ENZYME proteins/Hydrolases;Transporters/Primary Active Transporters	[IPR001757] P-type ATPase;[IPR006121] Heavy metal-associated domain, HMA;[IPR006122] Heavy metal-associated domain, copper ion-binding;[IPR008250] P-type ATPase, A domain;[IPR017969] Heavy-metal-associated, conserved site;[IPR018303] P-type ATPase, phosphorylation site;[IPR023214] HAD-like domain;[IPR027256] P-type ATPase, subfamily IB	Golgi apparatus(Supported)			6	Predicted membrane proteins	Yes		Atypical or prolonged hepatitis; High nonceruloplasmin-bound serum copper; Kayser-Fleischer ring; Mixed demyelinating and axonal polyneuropathy; Acute hepatitis; Hypersexuality state; Poor motor coordination; sexual addiction; Abnormality of the menstrual cycle; menstrual abnormality; Proximal muscle weakness in lower limbs; Esophageal Varices; Back Pain; Clumsiness; Osteomalacia; Renal tubular d…	294	Granular cytoplasmic expression in most tissues.	NA
ABCC3	ABCC3	2	2, 936	down	FLUOROURACIL, VEDOTIN, PACLITAXEL		Cisplatin, Doxorubicin, Methotrexate, Vincristine, Etoposide	Cancer-related genes, Predicted intracellular proteins, Predicted membrane proteins, Transporters	ATP binding cassette subfamily C member 3	The protein encoded by this gene is a member of the superfamily of ATP-binding cassette (ABC) transporters. ABC proteins transport various molecules across extra- and intra-cellular membranes. ABC genes are divided into seven distinct subfamilies (ABC1, MDR/TAP, MRP, ALD, OABP, GCN20, White). This protein is a member of the MRP subfamily which is involved in multi-drug resistance. The specific fu…	9, 045	11, 98	0, 013	0, 017	-2, 936	1	1	0	0	0	0	0	0	0	0	0	0	1	0	chr17:50634857-50667927;chr17:50634857-50691702	GO:0015722 canalicular bile acid transport;GO:0099133 ATP hydrolysis coupled anion transmembrane transport;GO:0015721 bile acid and bile salt transport	[GO:0005623] cell;[GO:0005575] cellular_component;[GO:0043167] ion binding;[GO:0005886] plasma membrane;[GO:0008150] biological_process;[GO:0044281] small molecule metabolic process;[GO:0006810] transport;[GO:0016887] ATPase activity;[GO:0006629] lipid metabolic process;[GO:0022857] transmembrane transporter activity;[GO:0055085] transmembrane transport;[GO:0003674] molecular_function	GO:0005774 vacuolar membrane;GO:0044437 vacuolar part;GO:0005773 vacuole	GO:0015432 bile acid-exporting ATPase activity;GO:0033285 monocarboxylic acid-transporting ATPase activity;GO:0033284 carboxylic acid-transporting ATPase activity		Transporters/Primary Active Transporters	[IPR011527] ABC transporter type 1, transmembrane domain;[IPR003439] ABC transporter-like;[IPR003593] AAA+ ATPase domain;[IPR005292] Multi drug resistance-associated protein;[IPR017871] ABC transporter, conserved site;[IPR027417] P-loop containing nucleoside triphosphate hydrolase	Plasma membrane(Approved)			11	Predicted membrane proteins	Yes		Cholestasis; Rheumatoid Arthritis; Colorectal Neoplasms	98	Most normal tissues showed moderate to strong cytoplasmic and membranous positivity.	NA
FRMD5	FRMD5	1	2, 926	down	NA			Predicted intracellular proteins, Predicted membrane proteins	FERM domain containing 5		3, 363	6, 289	0, 012	0, 017	-2, 926	1	1	0	0	0	0	0	0	0	0	0	0	0	0	chr15:43870761-44195294;chr15:43870761-44194446	GO:2000146 negative regulation of cell motility;GO:0031032 actomyosin structure organization;GO:0045785 positive regulation of cell adhesion	[GO:0005622] intracellular;[GO:0005575] cellular_component;[GO:0005737] cytoplasm;[GO:0005623] cell;[GO:0008150] biological_process;[GO:0008092] cytoskeletal protein binding;[GO:0005856] cytoskeleton;[GO:0043226] organelle;[GO:0003674] molecular_function	GO:0005912 adherens junction;GO:0070161 anchoring junction;GO:0030054 cell junction	GO:0005178 integrin binding;GO:0050839 cell adhesion molecule binding;GO:0019901 protein kinase binding			[IPR000299] FERM domain;[IPR000798] Ezrin/radixin/moesin-like;[IPR011993] PH domain-like;[IPR014847] FERM adjacent (FA);[IPR018979] FERM, N-terminal;[IPR018980] FERM, C-terminal PH-like domain;[IPR019747] FERM conserved site;[IPR019748] FERM central domain;[IPR019749] Band 4.1 domain;[IPR029071] Ubiquitin-related domain	Centrosome;Golgi apparatus(Uncertain)			2	Predicted membrane proteins	Yes			16		NA
AMN	ABCD1	2	2, 902	down	NA		Vitamin D3, Ergocalciferol, Vitamin D, Bone Density Conservation Agents, Ergocalciferols	Disease related genes, Potential drug targets, Predicted membrane proteins, Transporters	ATP binding cassette subfamily D member 1	The protein encoded by this gene is a member of the superfamily of ATP-binding cassette (ABC) transporters. ABC proteins transport various molecules across extra- and intra-cellular membranes. ABC genes are divided into seven distinct subfamilies (ABC1, MDR/TAP, MRP, ALD, OABP, GCN20, White). This protein is a member of the ALD subfamily, which is involved in peroxisomal import of fatty acids and…	5, 762	8, 664	0, 011	0, 022	-2, 902	1	0	1	0	0	0	0	1	0	0	0	0	0	0	chrX:153724868-153744762	GO:0036113 very long-chain fatty-acyl-CoA catabolic process;GO:0036115 fatty-acyl-CoA catabolic process;GO:0036111 very long-chain fatty-acyl-CoA metabolic process	[GO:0005622] intracellular;[GO:0043167] ion binding;[GO:0005575] cellular_component;[GO:0006810] transport;[GO:0009056] catabolic process;[GO:0016887] ATPase activity;[GO:0019899] enzyme binding;[GO:0055085] transmembrane transport;[GO:0022857] transmembrane transporter activity;[GO:0005737] cytoplasm;[GO:0005739] mitochondrion;[GO:0043226] organelle;[GO:0005623] cell;[GO:0005829] cytosol;[GO:000…	GO:0005779 integral component of peroxisomal membrane;GO:0031231 intrinsic component of peroxisomal membrane;GO:0005778 peroxisomal membrane	GO:0015607 fatty-acyl-CoA transmembrane transporter activity;GO:0071077 adenosine 3', 5'-bisphosphate transmembrane transporter activity;GO:0000295 adenine nucleotide transmembrane transporter activity		Transporters/Primary Active Transporters	[IPR003439] ABC transporter-like;[IPR003593] AAA+ ATPase domain;[IPR005283] Peroxysomal long chain fatty acyl transporter;[IPR011527] ABC transporter type 1, transmembrane domain;[IPR017871] ABC transporter, conserved site;[IPR027417] P-loop containing nucleoside triphosphate hydrolase				2	Predicted membrane proteins			Adrenomyeloneuropathy; DEAFNESS, DYSTONIA, AND CEREBRAL HYPOMYELINATION; Contiguous Abcd1-Dxs1375e Deletion Syndrome; Elevated long chain fatty acids; Adrenoleukodystrophy; Paraparesis; Fecal Incontinence; Slurred speech; Abnormality of the skeletal system; Abnormal coordination; Adrenal cortical hypofunction; Loss of speech; Sphincter disturbances; Addison Disease; Cortical white matter abnormal…	126		NA
AMN	AMN	2	2, 902	down	HYDROXOCOBALAMIN	Hydroxocobalamin (Receptor binding)	Hydroxocobalamin, Cyanocobalamin, Vitamin E, Acetylcysteine, Bezafibrate	Disease related genes, Predicted intracellular proteins, Predicted membrane proteins	amnion associated transmembrane protein	The protein encoded by this gene is a type I transmembrane protein. It is thought to modulate bone morphogenetic protein (BMP) receptor function by serving as an accessory or coreceptor, and thus facilitates or hinders BMP binding. It is known that the mouse AMN gene is expressed in the extraembryonic visceral endoderm layer during gastrulation, but it is found to be mutated in amnionless mouse. …	5, 762	8, 664	0, 011	0, 022	-2, 902	1	1	1	0	0	0	0	0	0	0	0	0	0	0	chr14:102922656-102930842	GO:0015889 cobalamin transport;GO:0034384 high-density lipoprotein particle clearance;GO:0009235 cobalamin metabolic process	[GO:0005576] extracellular region;[GO:0005615] extracellular space;[GO:0005575] cellular_component;[GO:0005622] intracellular;[GO:0005886] plasma membrane;[GO:0003674] molecular_function;[GO:0008150] biological_process;[GO:0005768] endosome;[GO:0043226] organelle;[GO:0005623] cell;[GO:0005737] cytoplasm;[GO:0061024] membrane organization;[GO:0007009] plasma membrane organization;[GO:0016192] vesi…	GO:0031526 brush border membrane;GO:0005903 brush border;GO:0005905 clathrin-coated pit	GO:0005102 signaling receptor binding;GO:0005515 protein binding;GO:0005488 binding							2	Predicted membrane proteins	Yes		Megaloblastic anemia due to inborn errors of metabolism; Extravasation of Diagnostic and Therapeutic Materials; Neurogenic Inflammation; Edema; Acute kidney injury	21	Most normal cells showed moderate to strong cytoplasmic positivity. Myocytes were negative.	NA
CLDN23	CLDN23	1	2, 896	down	NA		calcium	Predicted membrane proteins, Transporters	claudin 23	This gene encodes a member of the claudin family. Claudins are integral membrane proteins and components of tight junction strands. Tight junction strands serve as a physical barrier to prevent solutes and water from passing freely through the paracellular space between epithelial or endothelial cell sheets, and also play critical roles in maintaining cell polarity and signal transductions. This …	6, 128	9, 024	0, 007	0, 018	-2, 896	1	0	0	0	0	0	0	0	0	0	0	0	0	0	chr8:8702156-8704107	GO:0016338 calcium-independent cell-cell adhesion via plasma membrane cell-adhesion molecules;GO:0098742 cell-cell adhesion via plasma-membrane adhesion molecules;GO:0098609 cell-cell adhesion	[GO:0007155] cell adhesion;[GO:0008150] biological_process;[GO:0022607] cellular component assembly;[GO:0034330] cell junction organization;[GO:0005886] plasma membrane;[GO:0005198] structural molecule activity;[GO:0005575] cellular_component;[GO:0005623] cell;[GO:0003674] molecular_function	GO:0005923 bicellular tight junction;GO:0070160 tight junction;GO:0043296 apical junction complex	GO:0005198 structural molecule activity;GO:0042802 identical protein binding;GO:0005515 protein binding		Transporters/Transporter channels and pores	[IPR004031] PMP-22/EMP/MP20/Claudin superfamily;[IPR017974] Claudin, conserved site	Nucleus;Plasma membrane(Uncertain)			2	Predicted membrane proteins	Yes			15		NA
GPR172B	RFT1	2	2, 842	up	NA			Disease related genes, Potential drug targets, Predicted membrane proteins, Transporters	RFT1 homolog	This gene encodes an enzyme which catalyzes the translocation of the Man(5)GlcNAc (2)-PP-Dol intermediate from the cytoplasmic to the luminal side of the endoplasmic reticulum membrane in the pathway for the N-glycosylation of proteins. Mutations in this gene are associated with congenital disorder of glycosylation type In.[provided by RefSeq, Dec 2008]	6, 697	3, 855	0, 011	0, 021	2, 842	1	0	1	0	0	0	0	1	0	0	0	0	0	0	chr3:53088485-53130454	GO:0034203 glycolipid translocation;GO:0046836 glycolipid transport;GO:0034204 lipid translocation	[GO:0005575] cellular_component;[GO:0005622] intracellular;[GO:0005975] carbohydrate metabolic process;[GO:0008150] biological_process;[GO:0006464] cellular protein modification process;[GO:0043226] organelle;[GO:0005783] endoplasmic reticulum;[GO:0006810] transport;[GO:0009058] biosynthetic process;[GO:0006629] lipid metabolic process;[GO:0061024] membrane organization;[GO:0003674] molecular_fun…	GO:0005789 endoplasmic reticulum membrane;GO:0098827 endoplasmic reticulum subcompartment;GO:0044432 endoplasmic reticulum part	GO:0005319 lipid transporter activity;GO:0005215 transporter activity;GO:0003674 molecular_function		Transporters/Electrochemical Potential-driven transporters	[IPR007594] RFT1	Vesicles(Approved)			2	Predicted membrane proteins	Yes		Congenital Disorder Of Glycosylation, Type In	22	Nuclear and cytoplasmic expression of varying intensity in all tissues.	NA
GPR172B	SLC52A1	2	2, 842	up	NA		Riboflavin	Disease related genes, Predicted membrane proteins	solute carrier family 52 member 1	Biological redox reactions require electron donors and acceptor. Vitamin B2 is the source for the flavin in flavin adenine dinucleotide (FAD) and flavin mononucleotide (FMN) which are common redox reagents. This gene encodes a member of the riboflavin (vitamin B2) transporter family. Haploinsufficiency of this protein can cause maternal riboflavin deficiency. Multiple alternatively spliced varian…	6, 697	3, 855	0, 011	0, 021	2, 842	1	0	1	0	0	0	0	0	0	0	0	0	0	0	chr17:5032602-5035432	GO:0032218 riboflavin transport;GO:0046718 viral entry into host cell;GO:0006771 riboflavin metabolic process	[GO:0003674] molecular_function;[GO:0005575] cellular_component;[GO:0044403] symbiosis, encompassing mutualism through parasitism;[GO:0040011] locomotion;[GO:0006810] transport;[GO:0008150] biological_process;[GO:0005623] cell;[GO:0005886] plasma membrane	GO:0005887 integral component of plasma membrane;GO:0031226 intrinsic component of plasma membrane;GO:0044459 plasma membrane part	GO:0032217 riboflavin transmembrane transporter activity;GO:0001618 virus receptor activity;GO:0090482 vitamin transmembrane transporter activity			[IPR009357] Endogenous retrovirus receptor				5	Predicted membrane proteins	Yes		Elevated plasma acylcarnitine levels; Riboflavin Deficiency; Dicarboxylic aciduria; Poor suck; Metabolic acidosis; Hypoglycemia	16	Normal tissues showed moderate to strong cytoplasmic positivity.	NA
GJA1	GJA1	1	2, 8	up	CARVEDILOL, CARBENOXOLONE, cA2, FLUFENAMICCID, OCTANOL, ATENOLOL, BLEOMYCIN (CHEMBL3039590), EPIGALOCATECHINGALLATE, LABETALOL, PROPYLTHIOURACIL, RETINOL, ASCORBATE	Carvedilol (Signal transducer activity)		Cancer-related genes, Disease related genes, Predicted membrane proteins	gap junction protein alpha 1	This gene is a member of the connexin gene family. The encoded protein is a component of gap junctions, which are composed of arrays of intercellular channels that provide a route for the diffusion of low molecular weight materials from cell to cell. The encoded protein is the major protein of gap junctions in the heart that are thought to have a crucial role in the synchronized contraction of th…	12, 735	9, 935	0, 011	0, 018	2, 8	1	0	1	0	0	0	0	0	0	0	0	0	1	0	chr6:121435646-121449727	GO:0086014 atrial cardiac muscle cell action potential;GO:0086026 atrial cardiac muscle cell to AV node cell signaling;GO:0086064 cell communication by electrical coupling involved in cardiac conduction	[GO:0009056] catabolic process;[GO:0009058] biosynthetic process;[GO:0008092] cytoskeletal protein binding;[GO:0007165] signal transduction;[GO:0007267] cell-cell signaling;[GO:0034330] cell junction organization;[GO:0008219] cell death;[GO:0061024] membrane organization;[GO:0055085] transmembrane transport;[GO:0005576] extracellular region;[GO:0004871] signal transducer activity;[GO:0022857] tra…	GO:0005922 connexin complex;GO:0014704 intercalated disc;GO:0005921 gap junction	GO:0086075 gap junction channel activity involved in cardiac conduction electrical coupling;GO:1903763 gap junction channel activity involved in cell communication by electrical coupling;GO:0005243 gap junction channel activity			[IPR000500] Connexin;[IPR002261] Gap junction alpha-1 protein (Cx43);[IPR013092] Connexin, N-terminal;[IPR013124] Gap junction alpha-1 protein (Cx43), C-terminal;[IPR017990] Connexin, conserved site;[IPR019570] Gap junction protein, cysteine-rich domain	Cell Junctions(Supported)Nucleoplasm;Vesicles(Approved)			4	Predicted membrane proteins	Yes		2-4 toe cutaneous syndactyly; 4-5 finger syndactyly; Absent middle phalanx of the 5th finger; Bony paranasal bossing; Club-shaped distal femora; Craniometaphyseal dysplasia, autosomal recessive type; Curvature of outermost bone of little finger; Fifth finger distal phalanx clinodactyly; Hallermann's Syndrome; Oculo-dento-digital syndrome; Oculodentodigital Dysplasia, Autosomal Recessive; PALMOPLA…	548	Strong membranous and cytoplasmic staining was observed in squamous epithelium, endometrial stroma, placental cytotrophoblasts, heart muscle and most endocrine cells. Cells in CNS and neuropil showed distinct positivity.	NA	(M266)PID NCADHERIN PATHWAY; (M65)PID FRA PATHWAY; (M167)PID AP1 PATHWAY
ASPHD1	ASPHD1	2	2, 781	down	NA			Predicted intracellular proteins, Predicted membrane proteins	aspartate beta-hydroxylase domain containing 1		4, 709	7, 49	0, 009	0, 021	-2, 781	1	1	0	0	0	0	0	0	0	0	0	0	0	0	chr16:29900826-29906056	GO:0042264 peptidyl-aspartic acid hydroxylation;GO:0018197 peptidyl-aspartic acid modification;GO:0018126 protein hydroxylation	[GO:0008150] biological_process;[GO:0006464] cellular protein modification process;[GO:0003674] molecular_function;[GO:0005575] cellular_component;[GO:0016491] oxidoreductase activity	GO:0016021 integral component of membrane;GO:0031224 intrinsic component of membrane;GO:0044425 membrane part	GO:0004597 peptide-aspartate beta-dioxygenase activity;GO:0016706 oxidoreductase activity, acting on paired donors, with incorporation or reduction of molecular oxygen, 2-oxoglutarate as one donor, and incorporation of one atom each of oxygen into both donors;GO:0051213 dioxygenase activity			[IPR007803] Aspartyl/asparaginy/proline hydroxylase				6	Predicted membrane proteins				7	Most of the normal tissues displayed weak to moderate cytoplasmic positivity with additional membranous staining in a few cases.	NA
TUSC3	TUSC3	1	2, 753	up	NA			Disease related genes, Plasma proteins, Potential drug targets, Predicted membrane proteins, Transporters	tumor suppressor candidate 3	This gene encodes a protein that has been associated with several biological functions including cellular magnesium uptake, protein glycosylation and embryonic development. This protein localizes to the endoplasmic reticulum and acts as a component of the oligosaccharyl transferase complex which is responsible for N-linked protein glycosylation. This gene is a candidate tumor suppressor gene. Hom…	9, 31	6, 557	0, 011	0, 023	2, 753	1	0	1	0	1	0	0	1	0	0	0	0	0	0	chr8:15540087-15766649;chr8:15540087-15760667	GO:1903830 magnesium ion transmembrane transport;GO:0018279 protein N-linked glycosylation via asparagine;GO:0015693 magnesium ion transport	[GO:0005575] cellular_component;[GO:0005622] intracellular;[GO:0003674] molecular_function;[GO:0008150] biological_process;[GO:0016757] transferase activity, transferring glycosyl groups;[GO:0005623] cell;[GO:0043226] organelle;[GO:0005739] mitochondrion;[GO:0005737] cytoplasm;[GO:0006810] transport;[GO:0042592] homeostatic process;[GO:0050877] neurological system process;[GO:0055085] transmembra…	GO:0008250 oligosaccharyltransferase complex;GO:0005789 endoplasmic reticulum membrane;GO:0098827 endoplasmic reticulum subcompartment	GO:0004579 dolichyl-diphosphooligosaccharide-protein glycotransferase activity;GO:0015095 magnesium ion transmembrane transporter activity;GO:0004576 oligosaccharyl transferase activity		Transporters/Transporter channels and pores	[IPR012336] Thioredoxin-like fold;[IPR013766] Thioredoxin domain;[IPR021149] Oligosaccharyl transferase complex, subunit OST3/OST6				6	Predicted membrane proteins	Yes	Plasma proteins	MENTAL RETARDATION, AUTOSOMAL RECESSIVE 7; Prostatic Neoplasms; Dull intelligence; Low intelligence; Mental Retardation; Mental deficiency; Poor school performance; Intellectual Disability; Liver Cirrhosis, Experimental; Autosomal recessive predisposition	47	Normal tissues showed moderate to strong cytoplasmic staining often a with granular pattern. Cells in glomeruli, smooth muscle, skeletal myocytes and the glial cells were negative.	NA
ERBB3	ERBB3	1	2, 339	down	MM-121, SERIBANTUMAB, SAPITINIB, SPIRONOLACTONE, RABEPRAZOLE, AFATINIB, DULIGOTUZUMAB, AV-203, OSIMERTINIB MESYLATE, DACOMITINIB, Patritumab, AMG-888, MOMELOTINIB, MARGETUXIMAB, AC-480, CIMAGLERMIN ALFA, VANDETANIB, Poziotinib, GEFITINIB, LAPATINIB, PERTUZUMAB, TRASTUZUMAB, CETUXIMAB, SELUMETINIB, CP-724714		Gefitinib, Poziotinib, Genistein, ATP, Momelotinib	Cancer-related genes, Disease related genes, Enzymes, Plasma proteins, Potential drug targets, Predicted intracellular proteins, Predicted membrane proteins, Predicted secreted proteins	erb-b2 receptor tyrosine kinase 3	This gene encodes a member of the epidermal growth factor receptor (EGFR) family of receptor tyrosine kinases. This membrane-bound protein has a neuregulin binding domain but not an active kinase domain. It therefore can bind this ligand but not convey the signal into the cell through protein phosphorylation. However, it does form heterodimers with other EGF receptor family members which do have …	10, 507	12, 847	0, 012	0, 009	-2, 339	1	1	1	0	1	0	1	1	1	0	0	0	1	0	chr12:56080025-56103507;chr12:56080108-56085617	GO:0070886 positive regulation of calcineurin-NFAT signaling cascade;GO:0106058 positive regulation of calcineurin-mediated signaling;GO:0038128 ERBB2 signaling pathway	[GO:0008283] cell proliferation;[GO:0007155] cell adhesion;[GO:0006810] transport;[GO:0043234] protein complex;[GO:0030234] enzyme regulator activity;[GO:0008219] cell death;[GO:0006950] response to stress;[GO:0040011] locomotion;[GO:0005886] plasma membrane;[GO:0003674] molecular_function;[GO:0008150] biological_process;[GO:0006464] cellular protein modification process;[GO:0007165] signal trans…	GO:0009925 basal plasma membrane;GO:0016328 lateral plasma membrane;GO:0045178 basal part of cell	GO:0038131 neuregulin receptor activity;GO:0030296 protein tyrosine kinase activator activity;GO:0038132 neuregulin binding	Tyr protein kinase family	Enzymes/{ENZYME proteins/Transferases, Kinases/Tyr protein kinases}	[IPR000494] Receptor L-domain;[IPR032675] Leucine-rich repeat domain, L domain-like;[IPR000719] Protein kinase domain;[IPR001245] Serine-threonine/tyrosine-protein kinase catalytic domain;[IPR006211] Furin-like cysteine-rich domain;[IPR006212] Furin-like repeat;[IPR009030] Growth factor receptor cysteine-rich domain;[IPR011009] Protein kinase-like domain;[IPR016245] Tyrosine protein kinase, EGF/E…	Plasma membrane(Supported)Actin filaments(Approved)	yes	Predicted secreted proteins	6	Predicted membrane proteins	Yes	Plasma proteins	Lethal Congenital Contracture Syndrome 2; Degenerative vitreoretinopathy; gallbladder neoplasm; Akinesia; Nasopharyngeal carcinoma; Severe myopia; Arthrogryposis; Reduced fetal movement; Edema; Hydronephrosis; Respiratory Failure; Polyhydramnios; Neurogenic Muscular Atrophy; Neurogenic muscle atrophy, especially in the lower limbs; Skeletal muscle atrophy; muscle degeneration; Lung Neoplasms; Uni…	457	Most normal tissues showed moderate cytoplasmic staining often combined with membranous immunoreactivity. Strong immunoreactivity was for example observed in gastric parietal cells, renal tubuli, placental trophoblasts and astrocytes.	NA	(M201)PID ERBB NETWORK PATHWAY; (M175)PID ERBB2 ERBB3 PATHWAY; (M239)PID A6B1 A6B4 INTEGRIN PATHWAY
TSPAN15	TSPAN15	3	2, 208	down	NA			Predicted membrane proteins, Transporters	tetraspanin 15	The protein encoded by this gene is a member of the transmembrane 4 superfamily, also known as the tetraspanin family. Most of these members are cell-surface proteins that are characterized by the presence of four hydrophobic domains. The proteins mediate signal transduction events that play a role in the regulation of cell development, activation, growth and motility. The use of alternate polyad…	8, 497	10, 705	0, 009	0, 012	-2, 208	1	0	0	0	0	0	0	0	0	0	0	0	0	0	chr10:69451467-69507669	GO:0008593 regulation of Notch signaling pathway;GO:0072659 protein localization to plasma membrane;GO:0007219 Notch signaling pathway	[GO:0003674] molecular_function;[GO:0005576] extracellular region;[GO:0005575] cellular_component;[GO:0005623] cell;[GO:0019899] enzyme binding;[GO:0051604] protein maturation;[GO:0043226] organelle;[GO:0061024] membrane organization;[GO:0007009] plasma membrane organization;[GO:0008150] biological_process;[GO:0007165] signal transduction;[GO:0005886] plasma membrane	GO:0097197 tetraspanin-enriched microdomain;GO:0031902 late endosome membrane;GO:0010008 endosome membrane	GO:0019899 enzyme binding;GO:0005515 protein binding;GO:0005488 binding		Transporters/Accessory Factors Involved in Transport	[IPR000301] Tetraspanin;[IPR018499] Tetraspanin/Peripherin	Cytosol;Nucleoplasm(Approved)			2	Predicted membrane proteins	Yes			21	Most normal tissues showed moderate cytoplasmic and/or membranous positivity. Gall bladder, prostate and glandular cells of uterus exhibited strong immunoreactivity. Cells of CNS, skeletal muscle, ovarian and endometrial stromal cells were negative.	NA
C6orf10	C6orf10	1	2, 172	up	NA			Predicted intracellular proteins, Predicted membrane proteins	testis expressed basic protein 1		2, 449	0, 277	0, 016	0, 007	2, 172	1	1	0	0	0	0	0	0	0	0	0	0	0	0	chr6_GL000252v2_alt:3534137-3613026;chr6_GL000255v2_alt:3516098-3594961;chr6_GL000256v2_alt:3608972-3687861;chr6_GL000253v2_alt:3597691-3676908;chr6_GL000254v2_alt:3658486-3713689;chr6_GL000254v2_alt:3657864-3713689;chr6_GL000250v2_alt:3648977-3704158;chr6_GL000251v2_alt:3731147-3810043;chr6:32292698-32371912;chr6_GL000254v2_alt:3664577-3713689;chr6_GL000250v2_alt:3655068-3704158;chr6_GL000250v2_…		[GO:0005634] nucleus;[GO:0005623] cell;[GO:0043226] organelle;[GO:0005622] intracellular;[GO:0005575] cellular_component	GO:0016021 integral component of membrane;GO:0031224 intrinsic component of membrane;GO:0044425 membrane part								15	Predicted membrane proteins	Yes			44		NA
KALRN	KALRN	3	2, 15	down	NA		Magnesium, Guanosine triphosphate	Cancer-related genes, Disease related genes, Enzymes, Potential drug targets, Predicted intracellular proteins, Predicted membrane proteins	kalirin RhoGEF kinase	Huntington's disease (HD), a neurodegenerative disorder characterized by loss of striatal neurons, is caused by an expansion of a polyglutamine tract in the HD protein huntingtin. This gene encodes a protein that interacts with the huntingtin-associated protein 1, which is a huntingtin binding protein that may function in vesicle trafficking. [provided by RefSeq, Apr 2016]	7, 582	9, 732	0, 01	0, 01	-2, 15	1	1	1	0	0	0	1	1	0	0	0	0	1	0	chr3:124094681-124519851;chr3:124584659-124675427;chr3:124584659-124726325;chr3:124094681-124164686;chr3:124094681-124675427;chr3:124094681-124726325	GO:0060125 negative regulation of growth hormone secretion;GO:0061003 positive regulation of dendritic spine morphogenesis;GO:0061001 regulation of dendritic spine morphogenesis	[GO:0007165] signal transduction;[GO:0008150] biological_process;[GO:0003674] molecular_function;[GO:0016301] kinase activity;[GO:0040011] locomotion;[GO:0008219] cell death;[GO:0016192] vesicle-mediated transport;[GO:0006810] transport;[GO:0006464] cellular protein modification process;[GO:0005829] cytosol;[GO:0005856] cytoskeleton;[GO:0043226] organelle;[GO:0005576] extracellular region;[GO:000…	GO:0070062 extracellular exosome;GO:1903561 extracellular vesicle;GO:0015629 actin cytoskeleton	GO:0005089 Rho guanyl-nucleotide exchange factor activity;GO:0005088 Ras guanyl-nucleotide exchange factor activity;GO:0017048 Rho GTPase binding	CAMK Ser/Thr protein kinase family	Enzymes/{ENZYME proteins/Transferases, Kinases/CAMK Ser/Thr protein kinases}	[IPR001251] CRAL-TRIO lipid binding domain;[IPR000219] Dbl homology (DH) domain;[IPR001849] Pleckstrin homology domain;[IPR002017] Spectrin repeat;[IPR011993] PH domain-like;[IPR018159] Spectrin/alpha-actinin;[IPR000719] Protein kinase domain;[IPR001452] SH3 domain;[IPR002290] Serine/threonine/dual specificity protein kinase, catalytic domain;[IPR003598] Immunoglobulin subtype 2;[IPR003599] Immun…	Cytosol(Supported)Nucleoplasm(Approved)			NA	Predicted membrane proteins			Unipolar Depression; Major Depressive Disorder	64	Cytoplasmic expression in most tissues, high expression in CNS.	NA	(M120)PID ARF6 DOWNSTREAM PATHWAY; (M241)PID RAC1 REG PATHWAY; (M62)PID EPHB FWD PATHWAY
ELOVL5	ELOVL5	1	2, 121	up	NA		Carbon dioxide, Malonyl-CoA, Evening primrose oil, Coenzyme	Disease related genes, Enzymes, Potential drug targets, Predicted intracellular proteins, Predicted membrane proteins	ELOVL fatty acid elongase 5	This gene belongs to the ELO family. It is highly expressed in the adrenal gland and testis, and encodes a multi-pass membrane protein that is localized in the endoplasmic reticulum. This protein is involved in the elongation of long-chain polyunsaturated fatty acids. Mutations in this gene have been associated with spinocerebellar ataxia-38 (SCA38). Alternatively spliced transcript variants have…	10, 898	8, 776	0, 006	0, 019	2, 121	1	1	1	0	0	0	1	1	0	0	0	0	0	0	chr6:53294090-53349179;chr6:53267398-53349179;chr6:53267398-53348945	GO:0035338 long-chain fatty-acyl-CoA biosynthetic process;GO:0034626 fatty acid elongation, polyunsaturated fatty acid;GO:0034625 fatty acid elongation, monounsaturated fatty acid	[GO:0005737] cytoplasm;[GO:0005623] cell;[GO:0005575] cellular_component;[GO:0005622] intracellular;[GO:0006629] lipid metabolic process;[GO:0008150] biological_process;[GO:0044281] small molecule metabolic process;[GO:0003674] molecular_function;[GO:0016746] transferase activity, transferring acyl groups;[GO:0009058] biosynthetic process;[GO:0006790] sulfur compound metabolic process;[GO:0051186…	GO:0030176 integral component of endoplasmic reticulum membrane;GO:0031227 intrinsic component of endoplasmic reticulum membrane;GO:0030425 dendrite	GO:0102756 very-long-chain 3-ketoacyl-CoA synthase activity;GO:0009922 fatty acid elongase activity;GO:0102336 3-oxo-arachidoyl-CoA synthase activity		Enzymes/ENZYME proteins/Transferases	[IPR002076] ELO family	Endoplasmic reticulum(Enhanced)			9	Predicted membrane proteins	Yes		SPINOCEREBELLAR ATAXIA 38; Liver Cirrhosis, Experimental; Schizophrenia	39	Most normal tissue showed moderate to strong cytoplasmic positivity. A few tissues including CNS and muscles were weakly stained or negative.	NA
SEL1L3	SEL1L3	1	2, 112	down	NA			Predicted intracellular proteins, Predicted membrane proteins	SEL1L family member 3		9, 943	12, 055	0, 01	0, 012	-2, 112	1	1	0	0	0	0	0	0	0	0	0	0	0	0	chr4:25747427-25863031;chr4:25747427-25863595		[GO:0005634] nucleus;[GO:0043226] organelle;[GO:0005654] nucleoplasm;[GO:0005623] cell;[GO:0005575] cellular_component;[GO:0005622] intracellular	GO:0005654 nucleoplasm;GO:0031981 nuclear lumen;GO:0070013 intracellular organelle lumen				[IPR006597] Sel1-like repeat;[IPR013320] Concanavalin A-like lectin/glucanase domain	Nucleus(Enhanced)			6	Predicted membrane proteins	Yes			12	The majority of normal tissues showed moderate to strong cytoplasmic positivity. Cells in CNS, lymphoid tissues, lung, bone marrow, seminiferus ducts and fallopian tube were mainly negative. Plasma were positive.	NA
ME3	PCDHGA5	1	2, 095	down	NA		NADH, Carbon dioxide, Magnesium, Manganese, Pyruvic acid	Plasma proteins, Predicted membrane proteins	protocadherin gamma subfamily A, 5	This gene is a member of the protocadherin gamma gene cluster, one of three related clusters tandemly linked on chromosome five. These gene clusters have an immunoglobulin-like organization, suggesting that a novel mechanism may be involved in their regulation and expression. The gamma gene cluster includes 22 genes divided into 3 subfamilies. Subfamily A contains 12 genes, subfamily B contains 7…	5, 11	7, 205	0, 011	0, 01	-2, 095	1	0	0	0	1	0	0	0	0	0	0	0	0	0	chr5:141364331-141366772;chr5:141364331-141512979	GO:0007156 homophilic cell adhesion via plasma membrane adhesion molecules;GO:0098742 cell-cell adhesion via plasma-membrane adhesion molecules;GO:0098609 cell-cell adhesion	[GO:0005886] plasma membrane;[GO:0005623] cell;[GO:0003674] molecular_function;[GO:0008150] biological_process;[GO:0007155] cell adhesion;[GO:0043167] ion binding;[GO:0005575] cellular_component	GO:0005887 integral component of plasma membrane;GO:0031226 intrinsic component of plasma membrane;GO:0044459 plasma membrane part	GO:0005509 calcium ion binding;GO:0046872 metal ion binding;GO:0043169 cation binding			[IPR002126] Cadherin;[IPR013164] Cadherin, N-terminal;[IPR015919] Cadherin-like;[IPR020894] Cadherin conserved site	Cytosol;Nucleus;Plasma membrane;Vesicles(Approved)			3	Predicted membrane proteins	Yes	Plasma proteins		9	A majority of normal tissues showed weak cytoplasmic and membranous staining. Moderate positivity was observed in cells of the CNS. Distinct staining of smooth muscle in several tissues.	NA
MMP15	MMP15	3	2, 025	down	MARIMASTAT, ILOMASTAT, URIDINE DIPHOSPHATE GLUCOSE	Marimastat (Zinc ion binding)	calcium, ARP 100, ARP 101, PD 166793	Cancer-related genes, Enzymes, FDA approved drug targets, Plasma proteins, Predicted intracellular proteins, Predicted membrane proteins	matrix metallopeptidase 15	This gene encodes a member of the peptidase M10 family and membrane-type subfamily of matrix metalloproteinases (MMPs). Proteins in this family are involved in the breakdown of extracellular matrix in normal physiological processes, such as embryonic development, reproduction, and tissue remodeling, as well as in disease processes, such as arthritis and metastasis. Members of this subfamily conta…	9, 37	11, 395	0, 007	0, 012	-2, 025	1	1	0	0	1	0	1	0	0	1	0	0	1	0	chr16:58025566-58046900	GO:0035987 endodermal cell differentiation;GO:0001706 endoderm formation;GO:0030574 collagen catabolic process	[GO:0030234] enzyme regulator activity;[GO:0009056] catabolic process;[GO:0030154] cell differentiation;[GO:0030198] extracellular matrix organization;[GO:0008233] peptidase activity;[GO:0003674] molecular_function;[GO:0008150] biological_process;[GO:0009790] embryo development;[GO:0048646] anatomical structure formation involved in morphogenesis;[GO:0048856] anatomical structure development;[GO:…	GO:0031012 extracellular matrix;GO:0005887 integral component of plasma membrane;GO:0031226 intrinsic component of plasma membrane	GO:0070006 metalloaminopeptidase activity;GO:0004177 aminopeptidase activity;GO:0008235 metalloexopeptidase activity		Enzymes/Peptidases/Metallopeptidases	[IPR000585] Hemopexin-like domain;[IPR001818] Peptidase M10, metallopeptidase;[IPR002477] Peptidoglycan binding-like;[IPR006026] Peptidase, metallopeptidase;[IPR016293] Peptidase M10A, stromelysin-type;[IPR018486] Hemopexin, conserved site;[IPR018487] Hemopexin-like repeats;[IPR021158] Peptidase M10A, cysteine switch, zinc binding site;[IPR021190] Peptidase M10A;[IPR021805] Peptidase M10A, matrix…	Cytosol;Nucleoplasm;Plasma membrane(Approved)			3	Predicted membrane proteins	Yes	Plasma proteins	Spontaneous abortion; Liver Cirrhosis, Experimental	38	Most normal tissues displayed weak to moderate cytoplasmic staining. Respiratory epithelia, muscle tissue, urinary bladder and gall bladder displayed strong cytoplasmic immunoreactivity. Lymphoid tissues and cells of the CNS were in general negative.	NA	(M3468)NABA ECM REGULATORS; (M5885)NABA MATRISOME ASSOCIATED; (M5889)NABA MATRISOME
OSTBETA	SLC51B	1	2, 011	down	NA		Digoxin, conjugated estrogens, Dinoprostone, Premarin, Taurocholic acid	Predicted membrane proteins, Transporters	solute carrier family 51 beta subunit		0, 514	2, 525	0, 004	0, 03	-2, 011	1	0	0	0	0	0	0	0	0	0	0	0	0	0	chr15:65045370-65053396	GO:0060050 positive regulation of protein glycosylation;GO:0032782 bile acid secretion;GO:0090314 positive regulation of protein targeting to membrane	[GO:0005975] carbohydrate metabolic process;[GO:0008150] biological_process;[GO:0005886] plasma membrane;[GO:0006464] cellular protein modification process;[GO:0005623] cell;[GO:0005575] cellular_component;[GO:0043234] protein complex;[GO:0061024] membrane organization;[GO:0006605] protein targeting;[GO:0006810] transport;[GO:0009058] biosynthetic process;[GO:0003674] molecular_function	GO:0016323 basolateral plasma membrane;GO:0098590 plasma membrane region;GO:0044459 plasma membrane part	GO:0015125 bile acid transmembrane transporter activity;GO:0008028 monocarboxylic acid transmembrane transporter activity;GO:1901618 organic hydroxy compound transmembrane transporter activity		Transporters/Electrochemical Potential-driven transporters	[IPR029387] Organic solute transporter subunit beta	Mitochondria;Vesicles(Approved)			2	Predicted membrane proteins	Yes		Biliary cirrhosis; Cholestasis	19	Cytoplasmic and membranous expression in gastrointestinal tract.	NA
OR7A5	OR7A5	1	1, 965	up	NA			G-protein coupled receptors, Predicted membrane proteins	olfactory receptor family 7 subfamily A member 5	Olfactory receptors interact with odorant molecules in the nose, to initiate a neuronal response that triggers the perception of a smell. The olfactory receptor proteins are members of a large family of G-protein-coupled receptors (GPCR) arising from single coding-exon genes. Olfactory receptors share a 7-transmembrane domain structure with many neurotransmitter and hormone receptors and are resp…	2, 195	0, 23	0, 016	0, 006	1, 965	1	0	0	0	0	1	0	0	0	0	0	0	0	0	chr19:14826327-14828464	GO:0050911 detection of chemical stimulus involved in sensory perception of smell;GO:0050907 detection of chemical stimulus involved in sensory perception;GO:0050906 detection of stimulus involved in sensory perception	[GO:0004871] signal transducer activity;[GO:0005575] cellular_component;[GO:0003674] molecular_function;[GO:0008150] biological_process;[GO:0005886] plasma membrane;[GO:0050877] neurological system process;[GO:0007165] signal transduction;[GO:0005623] cell	GO:0005886 plasma membrane;GO:0071944 cell periphery;GO:0016021 integral component of membrane	GO:0004984 olfactory receptor activity;GO:0004930 G protein-coupled receptor activity;GO:0004888 transmembrane signaling receptor activity		G-protein coupled receptors/Odorant/olfactory and gustatory receptors	[IPR000276] G protein-coupled receptor, rhodopsin-like;[IPR000725] Olfactory receptor;[IPR017452] GPCR, rhodopsin-like, 7TM				4	Predicted membrane proteins	Yes			10	Salivary gland, gastrointestinal tract, renal tubules, Purkinje cells, glandular cells in breast, pancreatic islets, heart and smooth muscle cells displayed weak to moderate cytoplasmic and/or membranous staining. Gall bladder and subsets of endometrial glands were strongly stained. Remaining normal tissues were negative.	NA
TMEM144	TMEM144	3	1, 852	down	NA			Predicted intracellular proteins, Predicted membrane proteins	transmembrane protein 144		6, 743	8, 595	0, 008	0, 014	-1, 852	1	1	0	0	0	0	0	0	0	0	0	0	0	0	chr4:158210249-158255287	GO:0034219 carbohydrate transmembrane transport;GO:0008643 carbohydrate transport;GO:0055085 transmembrane transport	[GO:0005575] cellular_component	GO:0016021 integral component of membrane;GO:0031224 intrinsic component of membrane;GO:0044425 membrane part	GO:0015144 carbohydrate transmembrane transporter activity;GO:0022857 transmembrane transporter activity;GO:0005215 transporter activity			[IPR012435] TMEM144	Mitochondria(Approved)			4	Predicted membrane proteins	Yes			4		NA
FZD6	FZD6	2	1, 813	up	LIDOCAINE		calcium, Wnt-3a, Wnt-4, Wnt-5a	Disease related genes, G-protein coupled receptors, Potential drug targets, Predicted membrane proteins	frizzled class receptor 6	This gene represents a member of the 'frizzled' gene family, which encode 7-transmembrane domain proteins that are receptors for Wnt signaling proteins. The protein encoded by this family member contains a signal peptide, a cysteine-rich domain in the N-terminal extracellular region, and seven transmembrane domains, but unlike other family members, this protein does not contain a C-terminal PDZ d…	11, 664	9, 852	0, 007	0, 008	1, 813	1	0	1	0	0	1	0	1	0	0	0	0	0	0	chr8:103298831-103332866;chr8:103298433-103332866	GO:0035880 embryonic nail plate morphogenesis;GO:0048105 establishment of body hair planar orientation;GO:1904693 midbrain morphogenesis	[GO:0005886] plasma membrane;[GO:0034641] cellular nitrogen compound metabolic process;[GO:0009058] biosynthetic process;[GO:0008150] biological_process;[GO:0003674] molecular_function;[GO:0005623] cell;[GO:0005737] cytoplasm;[GO:0004871] signal transducer activity;[GO:0005575] cellular_component;[GO:0005622] intracellular;[GO:0043226] organelle;[GO:0019899] enzyme binding;[GO:0016023] cytoplasmi…	GO:0016327 apicolateral plasma membrane;GO:0016324 apical plasma membrane;GO:0030659 cytoplasmic vesicle membrane	GO:0042813 Wnt-activated receptor activity;GO:0001540 amyloid-beta binding;GO:0017147 Wnt-protein binding		G-protein coupled receptors/{Family fz/smo receptors, GPCRs excl olfactory receptors}	[IPR000539] Frizzled protein;[IPR017981] GPCR, family 2-like;[IPR020067] Frizzled domain	Plasma membrane(Approved)			5	Predicted membrane proteins	Yes		NAIL DISORDER, NONSYNDROMIC CONGENITAL, 10; Hypertrophy of nail; Onycholysis; Autosomal recessive predisposition	43	Most normal tissues showed moderate to strong cytoplasmic staining. Glial cells, lymph node and spleen were negative.	NA	(M77)PID WNT SIGNALING PATHWAY; (M23)PID WNT NONCANONICAL PATHWAY; (M5493)WNT SIGNALING
TSSK1B	TSSK1B	5	1, 788	up	CERITINIB		fostamatinib, Magnesium, ATP	Enzymes, Predicted membrane proteins	testis specific serine kinase 1B	TSSK1 belongs to a family of serine/threonine kinases highly expressed in testis (Hao et al., 2004 [PubMed 15044604]).[supplied by OMIM, Mar 2008]	2, 393	0, 605	0, 006	0, 01	1, 788	1	0	0	0	0	0	1	0	0	0	0	0	0	0	chr5:113432554-113435031	GO:0007286 spermatid development;GO:0048515 spermatid differentiation;GO:0007283 spermatogenesis	[GO:0030154] cell differentiation;[GO:0048856] anatomical structure development;[GO:0007165] signal transduction;[GO:0043167] ion binding;[GO:0003674] molecular_function;[GO:0008150] biological_process;[GO:0000003] reproduction;[GO:0005575] cellular_component;[GO:0005622] intracellular;[GO:0005623] cell;[GO:0005737] cytoplasm;[GO:0016023] cytoplasmic membrane-bounded vesicle;[GO:0043226] organell…	GO:0001669 acrosomal vesicle;GO:0031514 motile cilium;GO:0030141 secretory granule	GO:0000287 magnesium ion binding;GO:0004674 protein serine/threonine kinase activity;GO:0004672 protein kinase activity	CAMK Ser/Thr protein kinase family	Enzymes/{ENZYME proteins/Transferases, Kinases/CAMK Ser/Thr protein kinases}	[IPR000719] Protein kinase domain;[IPR002290] Serine/threonine/dual specificity protein kinase, catalytic domain;[IPR008271] Serine/threonine-protein kinase, active site;[IPR011009] Protein kinase-like domain;[IPR017441] Protein kinase, ATP binding site				NA	Predicted membrane proteins				15	Distinct staining was observed in sperm cells and a subset of bone marrow poietic cells showed strong nuclear staining. Remaining normal tissues were generally negative.	NA
TSPO2	TSPO2	2	1, 757	down	NA			Predicted intracellular proteins, Predicted membrane proteins	translocator protein 2		0, 566	2, 322	0, 004	0, 017	-1, 757	1	1	0	0	0	0	0	0	0	0	0	0	0	0	chr6:41042718-41044337;chr6:41042498-41044337		[GO:0008289] lipid binding;[GO:0005622] intracellular;[GO:0005575] cellular_component;[GO:0003674] molecular_function;[GO:0005783] endoplasmic reticulum;[GO:0043226] organelle;[GO:0008150] biological_process;[GO:0006810] transport;[GO:0005737] cytoplasm;[GO:0005623] cell	GO:0005789 endoplasmic reticulum membrane;GO:0098827 endoplasmic reticulum subcompartment;GO:0044432 endoplasmic reticulum part	GO:0015485 cholesterol binding;GO:0032934 sterol binding;GO:0043178 alcohol binding			[IPR004307] TspO/MBR-related protein				4	Predicted membrane proteins	Yes			8	A majority of normal tissues showed weak to moderate cytoplasmic and/or membranous positivity. Stomach, urothelial cells, Leydig cells, germinal center cells and cells in glomeruli were strongly stained. Purkinje cells, non-germinal center cells, spleen and islets of Langerhans were negative.	NA
SLC17A5	SLC17A5	3	1, 506	down	NA		sodium	Disease related genes, Predicted membrane proteins	solute carrier family 17 member 5	This gene encodes a membrane transporter that exports free sialic acids that have been cleaved off of cell surface lipids and proteins from lysosomes. Mutations in this gene cause sialic acid storage diseases, including infantile sialic acid storage disorder and and Salla disease, an adult form. [provided by RefSeq, Jul 2008]	7, 923	9, 429	0, 005	0, 011	-1, 506	1	0	1	0	0	0	0	0	0	0	0	0	0	0	chr6:73593379-73654014	GO:0015739 sialic acid transport;GO:0006865 amino acid transport;GO:0034219 carbohydrate transmembrane transport	[GO:0022857] transmembrane transporter activity;[GO:0005764] lysosome;[GO:0005737] cytoplasm;[GO:0005773] vacuole;[GO:0005575] cellular_component;[GO:0005622] intracellular;[GO:0005623] cell;[GO:0043226] organelle;[GO:0016023] cytoplasmic membrane-bounded vesicle;[GO:0055085] transmembrane transport;[GO:0009058] biosynthetic process;[GO:0006629] lipid metabolic process;[GO:0006810] transport;[GO:…	GO:0030672 synaptic vesicle membrane;GO:0099501 exocytic vesicle membrane;GO:0005765 lysosomal membrane	GO:0015538 sialic acid:proton symporter activity;GO:0015136 sialic acid transmembrane transporter activity;GO:0005351 carbohydrate:proton symporter activity			[IPR011701] Major facilitator superfamily;[IPR020846] Major facilitator superfamily domain	Plasma membrane(Supported)Cytosol(Approved)			4	Predicted membrane proteins	Yes		Infantile Sialic Acid Storage Disease; Infantile free sialic acid storage disease; Sialic Acid Storage Disease, Finnish Type (disorder); Sialuria; J-shaped hypophysial fossa; J-shaped sella turcica; Omega shaped hypophysial fossa; Blonde hair; Fair hair; Vacuolated lymphocytes; Conjugated hyperbilirubinemia; Death in childhood; Athetosis; Increased thickness of cranium; Thickened calvaria; Abnorm…	46		NA
ATP11A	ATP11A	1	1, 482	down	NA		Water, ATP	Enzymes, Plasma proteins, Predicted intracellular proteins, Predicted membrane proteins, Transporters	ATPase phospholipid transporting 11A	The protein encoded by this gene is an integral membrane ATPase. The encoded protein is probably phosphorylated in its intermediate state and likely drives the transport of ions such as calcium across membranes. Two transcript variants encoding different isoforms have been found for this gene. [provided by RefSeq, Jul 2008]	10, 559	12, 04	0, 006	0, 011	-1, 482	1	1	0	0	1	0	1	0	0	0	0	0	0	0	chr13:112690329-112887168	GO:0045332 phospholipid translocation;GO:0043312 neutrophil degranulation;GO:0034204 lipid translocation	[GO:0005886] plasma membrane;[GO:0005783] endoplasmic reticulum;[GO:0006810] transport;[GO:0061024] membrane organization;[GO:0008150] biological_process;[GO:0005768] endosome;[GO:0005764] lysosome;[GO:0016887] ATPase activity;[GO:0003674] molecular_function;[GO:0005623] cell;[GO:0005737] cytoplasm;[GO:0005773] vacuole;[GO:0043226] organelle;[GO:0005575] cellular_component;[GO:0005622] intracellu…	GO:0070821 tertiary granule membrane;GO:0035579 specific granule membrane;GO:0070820 tertiary granule	GO:0004012 phospholipid-translocating ATPase activity;GO:0043492 ATPase activity, coupled to movement of substances;GO:0005548 phospholipid transporter activity		Enzymes/ENZYME proteins/Hydrolases;Transporters/Primary Active Transporters	[IPR001757] P-type ATPase;[IPR006539] P-type ATPase, subfamily IV;[IPR008250] P-type ATPase, A domain;[IPR018303] P-type ATPase, phosphorylation site;[IPR023214] HAD-like domain;[IPR023299] P-type ATPase, cytoplasmic domain N	Vesicles(Enhanced)			2	Predicted membrane proteins	Yes	Plasma proteins	Idiopathic Pulmonary Fibrosis	20	Intestinal glands, gall bladder and renal tubules showed distinct luminal membranous and cytoplasmic positivity. Normal tissues in general displayed weak membranous positivity combined with additional cytoplasmic staining in several cases.	NA
PVRL2	NECTIN2	6	1, 447	down	NA		CMX001	CD markers, Plasma proteins, Predicted intracellular proteins, Predicted membrane proteins	nectin cell adhesion molecule 2	This gene encodes a single-pass type I membrane glycoprotein with two Ig-like C2-type domains and an Ig-like V-type domain. This protein is one of the plasma membrane components of adherens junctions. It also serves as an entry for certain mutant strains of herpes simplex virus and pseudorabies virus, and it is involved in cell to cell spreading of these viruses. Variations in this gene have been…	10, 937	12, 384	0, 004	0, 01	-1, 447	1	1	0	1	1	0	0	0	0	0	0	0	0	0	chr19:44846136-44878941;chr19:44846136-44889228	GO:0019064 fusion of virus membrane with host plasma membrane;GO:0060370 susceptibility to T cell mediated cytotoxicity;GO:0046814 coreceptor-mediated virion attachment to host cell	[GO:0002376] immune system process;[GO:0006950] response to stress;[GO:0003674] molecular_function;[GO:0043226] organelle;[GO:0034330] cell junction organization;[GO:0007155] cell adhesion;[GO:0022607] cellular component assembly;[GO:0040011] locomotion;[GO:0061024] membrane organization;[GO:0044403] symbiosis, encompassing mutualism through parasitism;[GO:0030154] cell differentiation;[GO:004885…	GO:0005915 zonula adherens;GO:0044291 cell-cell contact zone;GO:0005913 cell-cell adherens junction	GO:0001618 virus receptor activity;GO:0015026 coreceptor activity;GO:0104005 hijacked molecular function		CD markers	[IPR003599] Immunoglobulin subtype;[IPR007110] Immunoglobulin-like domain;[IPR013106] Immunoglobulin V-set domain;[IPR013151] Immunoglobulin;[IPR013162] CD80-like, immunoglobulin C2-set	Cell Junctions;Nucleoli fibrillar center(Approved)			5	Predicted membrane proteins	Yes	Plasma proteins	Liver Cirrhosis, Experimental	90	Most normal tissues displayed moderate membranous positivity accompanied with cytoplasmic staining. Cells in ductus seminiferous showed strong cytoplasmic staining. Cells in the CNS were negative.	NA	(M72)PID NECTIN PATHWAY; (M232)PID ECADHERIN STABILIZATION PATHWAY
ATP1B3	ATP1B3	2	1, 437	up	DESLANOSIDE, DIGITOXIN, DIGOXIN, ACETYLDIGITOXIN		Rubidium chloride Rb-82, Potassium, Water, Magnesium, Digoxin	CD markers, Predicted intracellular proteins, Predicted membrane proteins, Transporters	ATPase Na+/K+ transporting subunit beta 3	The protein encoded by this gene belongs to the family of Na+/K+ and H+/K+ ATPases beta chain proteins, and to the subfamily of Na+/K+ -ATPases. Na+/K+ -ATPase is an integral membrane protein responsible for establishing and maintaining the electrochemical gradients of Na and K ions across the plasma membrane. These gradients are essential for osmoregulation, for sodium-coupled transport of a var…	12, 894	11, 457	0, 006	0, 007	1, 437	1	1	0	1	0	0	0	0	0	0	0	0	0	0	chr3:141876592-141926548	GO:1903278 positive regulation of sodium ion export across plasma membrane;GO:1903288 positive regulation of potassium ion import;GO:1903276 regulation of sodium ion export across plasma membrane	[GO:0008150] biological_process;[GO:0006810] transport;[GO:0005886] plasma membrane;[GO:0043234] protein complex;[GO:0005575] cellular_component;[GO:0005623] cell;[GO:0042592] homeostatic process;[GO:0055085] transmembrane transport;[GO:0006950] response to stress;[GO:0007009] plasma membrane organization;[GO:0061024] membrane organization;[GO:0019899] enzyme binding;[GO:0040011] locomotion;[GO:0…	GO:0005890 sodium:potassium-exchanging ATPase complex;GO:0090533 cation-transporting ATPase complex;GO:0005901 caveola	GO:0005391 sodium:potassium-exchanging ATPase activity;GO:0008556 potassium-transporting ATPase activity;GO:0015662 ATPase activity, coupled to transmembrane movement of ions, phosphorylative mechanism		CD markers;Transporters/Primary Active Transporters	[IPR000402] Sodium/potassium-transporting ATPase subunit beta	Plasma membrane(Supported)			2	Predicted membrane proteins	Yes			41	A majority of normal tissues displayed weak to moderate cytoplasmic and membranous positivity. Glands of a few digestive tissues showed strong immunoreactivity. Glial cells in the CNS and endometrial stroma were negative.	NA
SLC35D2	SLC35D2	2	1, 405	down	NA			Predicted membrane proteins, Transporters	solute carrier family 35 member D2	Nucleotide sugars, which are synthesized in the cytosol or the nucleus, are high-energy donor substrates for glycosyltransferases located in the lumen of the endoplasmic reticulum and Golgi apparatus. Translocation of nucleotide sugars from the cytosol into the lumen compartment is mediated by specific nucleotide sugar transporters, such as SLC35D2 (Suda et al., 2004 [PubMed 15082721]).[supplied …	7, 857	9, 262	0, 004	0, 007	-1, 405	1	0	0	0	0	0	0	0	0	0	0	0	0	0	chr9:96320706-96383710;chr9:96313437-96383710	GO:0018146 keratan sulfate biosynthetic process;GO:0042339 keratan sulfate metabolic process;GO:0090481 pyrimidine nucleotide-sugar transmembrane transport	[GO:0003674] molecular_function;[GO:0044281] small molecule metabolic process;[GO:0005975] carbohydrate metabolic process;[GO:0008150] biological_process;[GO:0009058] biosynthetic process;[GO:0005794] Golgi apparatus;[GO:0043226] organelle;[GO:0005623] cell;[GO:0005737] cytoplasm;[GO:0005575] cellular_component;[GO:0005622] intracellular;[GO:0055085] transmembrane transport;[GO:0006790] sulfur co…	GO:0000139 Golgi membrane;GO:0098791 Golgi subcompartment;GO:0044431 Golgi apparatus part	GO:0015165 pyrimidine nucleotide-sugar transmembrane transporter activity;GO:0005338 nucleotide-sugar transmembrane transporter activity;GO:1901505 carbohydrate derivative transmembrane transporter activity		Transporters/Electrochemical Potential-driven transporters	[IPR004853] Sugar phosphate transporter domain	Golgi apparatus(Enhanced)			5	Predicted membrane proteins	Yes			10	Most normal tissues showed weak to moderate cytoplasmic positivity. Glial cells, bile ducts and soft tissues were generally negative.	NA
ALS2CR4	TMEM237	1	1, 345	up	NA			Disease related genes, Predicted membrane proteins	transmembrane protein 237	The protein encoded by this gene is a tetraspanin protein that is thought to be involved in WNT signaling. Defects in this gene are a cause of Joubert syndrome-14. Two transcript variants encoding different isoforms have been found for this gene. [provided by RefSeq, Jan 2012]	9, 484	8, 139	0, 005	0, 009	1, 345	1	0	1	0	0	0	0	0	0	0	0	0	0	0	chr2:201620184-201643529;chr2:201620184-201642944	GO:0030111 regulation of Wnt signaling pathway;GO:0060271 cilium assembly;GO:0016055 Wnt signaling pathway	[GO:0005623] cell;[GO:0005575] cellular_component;[GO:0000902] cell morphogenesis;[GO:0008150] biological_process;[GO:0048856] anatomical structure development;[GO:0005929] cilium;[GO:0043226] organelle;[GO:0007165] signal transduction;[GO:0022607] cellular component assembly;[GO:0048646] anatomical structure formation involved in morphogenesis	GO:0035869 ciliary transition zone;GO:0044441 ciliary part;GO:0005929 cilium	GO:0005515 protein binding;GO:0005488 binding;GO:0003674 molecular_function			[IPR029409] Transmembrane protein 237				13	Predicted membrane proteins	Yes		JOUBERT SYNDROME 4 (disorder); Arima syndrome; Familial aplasia of the vermis	20	Cilia in respiratory epithelium and fallopian tubes showed strong staining. Salivary glands, intestine, exocrine pancreas, adrenal glands, cardiomyocytes and epididymis showed moderate cytoplasmic positivity. Other normal tissues were weakly stained or negative.	NA
CYB561D2	CYB561D2	4	1, 344	down	NA		heme	Predicted membrane proteins	cytochrome b561 family member D2		7, 002	8, 346	0, 005	0, 008	-1, 344	1	0	0	0	0	0	0	0	0	0	0	0	0	0	chr3:50350695-50368197;chr3:50365334-50368197;chr3:50350695-50354065	GO:0055114 oxidation-reduction process;GO:0008152 metabolic process;GO:0008150 biological_process	[GO:0008150] biological_process;[GO:0043167] ion binding;[GO:0005575] cellular_component;[GO:0003674] molecular_function	GO:0005783 endoplasmic reticulum;GO:0031982 vesicle;GO:0012505 endomembrane system	GO:0004322 ferroxidase activity;GO:0016724 oxidoreductase activity, oxidizing metal ions, oxygen as acceptor;GO:0016722 oxidoreductase activity, oxidizing metal ions			[IPR004877] Cytochrome b561 domain;[IPR006593] Cytochrome b561/ferric reductase transmembrane				2	Predicted membrane proteins	Yes			15	Astrocytes in the CNS displayed strong cytoplasmic immunoreactivity. Remaining normal tissues were in general negative.	NA
C9orf7	CACFD1	1	1, 336	down	NA			Predicted membrane proteins, Transporters	calcium channel flower domain containing 1		7, 914	9, 251	0, 004	0, 008	-1, 336	1	0	0	0	0	0	0	0	0	0	0	0	0	0	chr9:133459965-133470787	GO:0016192 vesicle-mediated transport;GO:0006810 transport;GO:0051234 establishment of localization	[GO:0005575] cellular_component;[GO:0022857] transmembrane transporter activity;[GO:0055085] transmembrane transport;[GO:0008150] biological_process;[GO:0006810] transport;[GO:0007267] cell-cell signaling;[GO:0005623] cell;[GO:0003674] molecular_function;[GO:0005886] plasma membrane	GO:0016021 integral component of membrane;GO:0031224 intrinsic component of membrane;GO:0044425 membrane part	GO:0005515 protein binding;GO:0005488 binding;GO:0003674 molecular_function		Transporters/Transporter channels and pores	[IPR019365] TVP18/Calcium channel flower	Nucleoplasm(Approved)			6	Predicted membrane proteins	Yes			12		NA
GNE	GNE	1	1, 238	down	NA		N-Acetyl-D-glucosamine, Water, Cytidine, Uridine 5'-diphosphate, Aceneuramic acid	Disease related genes, Enzymes, Potential drug targets, Predicted intracellular proteins, Predicted membrane proteins	glucosamine (UDP-N-acetyl)-2-epimerase/N-acetylmannosamine kinase	The protein encoded by this gene is a bifunctional enzyme that initiates and regulates the biosynthesis of N-acetylneuraminic acid (NeuAc), a precursor of sialic acids. It is a rate-limiting enzyme in the sialic acid biosynthetic pathway. Sialic acid modification of cell surface molecules is crucial for their function in many biologic processes, including cell adhesion and signal transduction. Di…	8, 841	10, 079	0, 006	0, 015	-1, 238	1	1	1	0	0	0	1	1	0	0	0	0	0	0	chr9:36214441-36258448;chr9:36214441-36277056	GO:0006045 N-acetylglucosamine biosynthetic process;GO:1901073 glucosamine-containing compound biosynthetic process;GO:0006054 N-acetylneuraminate metabolic process	[GO:0016798] hydrolase activity, acting on glycosyl bonds;[GO:0043167] ion binding;[GO:0005575] cellular_component;[GO:0005622] intracellular;[GO:0006464] cellular protein modification process;[GO:0009058] biosynthetic process;[GO:0034641] cellular nitrogen compound metabolic process;[GO:0044281] small molecule metabolic process;[GO:0005975] carbohydrate metabolic process;[GO:0008150] biological_…	GO:0005829 cytosol;GO:0044444 cytoplasmic part;GO:0005737 cytoplasm	GO:0008761 UDP-N-acetylglucosamine 2-epimerase activity;GO:0009384 N-acylmannosamine kinase activity;GO:0016857 racemase and epimerase activity, acting on carbohydrates and derivatives		Enzymes/ENZYME proteins/{Hydrolases, Transferases}	[IPR000600] ROK family;[IPR003331] UDP-N-acetylglucosamine 2-epimerase domain;[IPR020004] UDP-N-acetylglucosamine 2-epimerase, UDP-hydrolysing	Cytosol(Supported)			NA	Predicted membrane proteins			Deposits immunoreactive to beta-amyloid protein; Inclusion Body Myopathy, Autosomal Recessive; Inclusion Body Myositis (disorder); Sialuria, French type; EMG positive sharp waves; EMG: myotonic discharges; Limb-girdle muscle atrophy; Limb-girdle myopathy; Limited wrist extension; NONAKA MYOPATHY; Sialuria; Tibialis muscle weakness; Weakness of hip flexors; Fatty replacement of skeletal muscle; Li…	103	Strong cytoplasmic staining in hepatocytes, pyramidal neuronal cells and in a subset of immune cells. Adipose tissue showed distinct immunoreactivity. Glandular epithelia of the gastrointestinal tract were generally moderately stained. Most other normal tissues were negative.	NA
STX3	STX3	1	1, 226	down	NA			Predicted intracellular proteins, Predicted membrane proteins	syntaxin 3	The gene is a member of the syntaxin family. The encoded protein is targeted to the apical membrane of epithelial cells where it forms clusters and is important in establishing and maintaining polarity necessary for protein trafficking involving vesicle fusion and exocytosis. Alternative splicing results in multiple transcript variants. [provided by RefSeq, May 2010]	9, 26	10, 486	0, 004	0, 01	-1, 226	1	1	0	0	0	0	0	0	0	0	0	0	0	0	chr11:59755059-59805882	GO:0098967 exocytic insertion of neurotransmitter receptor to postsynaptic membrane;GO:0098881 exocytic insertion of neurotransmitter receptor to plasma membrane;GO:0098969 neurotransmitter receptor transport to postsynaptic membrane	[GO:0008150] biological_process;[GO:0005886] plasma membrane;[GO:0005576] extracellular region;[GO:0008289] lipid binding;[GO:0043167] ion binding;[GO:0003674] molecular_function;[GO:0005773] vacuole;[GO:0043226] organelle;[GO:0005575] cellular_component;[GO:0005622] intracellular;[GO:0005623] cell;[GO:0005737] cytoplasm;[GO:0016192] vesicle-mediated transport;[GO:0061024] membrane organization;[…	GO:0042589 zymogen granule membrane;GO:0042588 zymogen granule;GO:0048787 presynaptic active zone membrane	GO:0050544 arachidonic acid binding;GO:0050543 icosatetraenoic acid binding;GO:0036041 long-chain fatty acid binding			[IPR000727] Target SNARE coiled-coil homology domain;[IPR006011] Syntaxin, N-terminal domain;[IPR006012] Syntaxin/epimorphin, conserved site;[IPR010989] t-SNARE	Cytosol;Golgi apparatus;Nuclear bodies;Nucleus(Approved)			5	Predicted membrane proteins	Yes		Microvillus inclusion disease	64	A majority of glandular epithelia displayed moderate cytoplasmic and membrane staining. Strong staining was observed in pancreatic islets and renal tubules. Squamous epithelia and airway epithelia displayed moderate nuclear staining.	NA
TMEM51	TMEM51	2	1, 225	down	NA			Predicted membrane proteins	transmembrane protein 51		8, 642	9, 868	0, 006	0, 007	-1, 225	1	0	0	0	0	0	0	0	0	0	0	0	0	0	chr1:15153733-15220478;chr1:15152532-15220478;chr1:15153711-15220480	GO:0008150 biological_process	[GO:0005575] cellular_component;[GO:0003674] molecular_function;[GO:0008150] biological_process	GO:0016021 integral component of membrane;GO:0031224 intrinsic component of membrane;GO:0044425 membrane part	GO:0005515 protein binding;GO:0005488 binding;GO:0003674 molecular_function			[IPR029265] Transmembrane protein 51	Cytosol;Nucleoplasm(Approved)			2	Predicted membrane proteins	Yes			17	Most of the normal tissues showed weak to moderate cytoplasmic staining. Leydig cells and glandular cells of rectum displayed strong cytoplasmic positivity whereas glandular cells of gall bladder and exocrine pancreas additionally showed distinct membranous positivity. CNS, liver and lymphoid tissues were mainly weakly stained or negative.	NA
OR56A3	OR56A3	1	0, 834	up	NA			G-protein coupled receptors, Predicted membrane proteins	olfactory receptor family 56 subfamily A member 3	Olfactory receptors interact with odorant molecules in the nose, to initiate a neuronal response that triggers the perception of a smell. The olfactory receptor proteins are members of a large family of G-protein-coupled receptors (GPCR) arising from single coding-exon genes. Olfactory receptors share a 7-transmembrane domain structure with many neurotransmitter and hormone receptors and are resp…	1, 044	0, 211	0, 013	0, 009	0, 834	1	0	0	0	0	1	0	0	0	0	0	0	0	0	chr11:5947347-5948294	GO:0050911 detection of chemical stimulus involved in sensory perception of smell;GO:0050907 detection of chemical stimulus involved in sensory perception;GO:0050906 detection of stimulus involved in sensory perception	[GO:0008150] biological_process;[GO:0003674] molecular_function;[GO:0007165] signal transduction;[GO:0050877] neurological system process;[GO:0004871] signal transducer activity;[GO:0005575] cellular_component;[GO:0005886] plasma membrane;[GO:0005623] cell	GO:0005886 plasma membrane;GO:0071944 cell periphery;GO:0016021 integral component of membrane	GO:0004984 olfactory receptor activity;GO:0004930 G protein-coupled receptor activity;GO:0004888 transmembrane signaling receptor activity		G-protein coupled receptors/Odorant/olfactory and gustatory receptors	[IPR000276] G protein-coupled receptor, rhodopsin-like;[IPR000725] Olfactory receptor;[IPR017452] GPCR, rhodopsin-like, 7TM				3	Predicted membrane proteins	Yes			2		NA
AMAC1	SLC35G3	1	0, 765	up	NA			Predicted membrane proteins, Transporters	solute carrier family 35 member G3		0, 852	0, 087	0, 008	0, 003	0, 765	1	0	0	0	0	0	0	0	0	0	0	0	0	0	chr17:35192520-35194393		[GO:0005575] cellular_component	GO:0016021 integral component of membrane;GO:0031224 intrinsic component of membrane;GO:0044425 membrane part			Transporters/Electrochemical Potential-driven transporters	[IPR000620] EamA domain				2	Predicted membrane proteins	Yes			4		NA
STX6	STX6	4	0, 76	up	NA			Plasma proteins, Predicted membrane proteins	syntaxin 6		10, 791	10, 031	0, 003	0, 005	0, 76	1	0	0	0	1	0	0	0	0	0	0	0	0	0	chr1:180972713-181023121	GO:0016189 synaptic vesicle to endosome fusion;GO:0099532 synaptic vesicle endosomal processing;GO:0090161 Golgi ribbon formation	[GO:0005737] cytoplasm;[GO:0043226] organelle;[GO:0003674] molecular_function;[GO:0005575] cellular_component;[GO:0005622] intracellular;[GO:0005623] cell;[GO:0005794] Golgi apparatus;[GO:0005768] endosome;[GO:0005886] plasma membrane;[GO:0043234] protein complex;[GO:0016192] vesicle-mediated transport;[GO:0061024] membrane organization;[GO:0016023] cytoplasmic membrane-bounded vesicle;[GO:000681…	GO:0030285 integral component of synaptic vesicle membrane;GO:0098563 intrinsic component of synaptic vesicle membrane;GO:0030672 synaptic vesicle membrane	GO:0019905 syntaxin binding;GO:0005484 SNAP receptor activity;GO:0000149 SNARE binding			[IPR000727] Target SNARE coiled-coil homology domain;[IPR006012] Syntaxin/epimorphin, conserved site;[IPR010989] t-SNARE;[IPR015260] Syntaxin 6, N-terminal	Golgi apparatus;Nucleoplasm(Enhanced)			5	Predicted membrane proteins	Yes	Plasma proteins	Progressive supranuclear palsy; CEROID LIPOFUSCINOSIS, NEURONAL, 6	64	Most normal cells showed moderate cytoplasmic immunoreactivity. Additional nuclear positivity was observed in a few tissues. Duodenum, thyroid, breast, subsets of seminiferous duct cells and lymphoid non-germinal center cells were strongly stained. The heart was negative.	NA
OR10A3	OR10A3	1	0, 33	up	NA			G-protein coupled receptors, Predicted membrane proteins	olfactory receptor family 10 subfamily A member 3	Olfactory receptors interact with odorant molecules in the nose, to initiate a neuronal response that triggers the perception of a smell. The olfactory receptor proteins are members of a large family of G-protein-coupled receptors (GPCR) arising from single coding-exon genes. Olfactory receptors share a 7-transmembrane domain structure with many neurotransmitter and hormone receptors and are resp…	0, 366	0, 036	0, 004	0, 003	0, 33	1	0	0	0	0	1	0	0	0	0	0	0	0	0	chr11:7938576-7939520;chr11_KI270829v1_alt:170077-171021	GO:0050911 detection of chemical stimulus involved in sensory perception of smell;GO:0050907 detection of chemical stimulus involved in sensory perception;GO:0050906 detection of stimulus involved in sensory perception	[GO:0005623] cell;[GO:0005886] plasma membrane;[GO:0004871] signal transducer activity;[GO:0005575] cellular_component;[GO:0007165] signal transduction;[GO:0050877] neurological system process;[GO:0008150] biological_process;[GO:0003674] molecular_function	GO:0005886 plasma membrane;GO:0071944 cell periphery;GO:0016021 integral component of membrane	GO:0004984 olfactory receptor activity;GO:0004930 G protein-coupled receptor activity;GO:0004888 transmembrane signaling receptor activity		G-protein coupled receptors/Odorant/olfactory and gustatory receptors	[IPR000276] G protein-coupled receptor, rhodopsin-like;[IPR000725] Olfactory receptor;[IPR017452] GPCR, rhodopsin-like, 7TM				4	Predicted membrane proteins	Yes			7		NA
OR9K2	OR9K2	1	0, 174	up	NA			G-protein coupled receptors, Predicted membrane proteins	olfactory receptor family 9 subfamily K member 2	Olfactory receptors interact with odorant molecules in the nose, to initiate a neuronal response that triggers the perception of a smell. The olfactory receptor proteins are members of a large family of G-protein-coupled receptors (GPCR) arising from single coding-exon genes. Olfactory receptors share a 7-transmembrane domain structure with many neurotransmitter and hormone receptors and are resp…	0, 18	0, 006	0, 003	0, 001	0, 174	1	0	0	0	0	1	0	0	0	0	0	0	0	0	chr12:55129769-55130776	GO:0050911 detection of chemical stimulus involved in sensory perception of smell;GO:0050907 detection of chemical stimulus involved in sensory perception;GO:0050906 detection of stimulus involved in sensory perception	[GO:0003674] molecular_function;[GO:0008150] biological_process;[GO:0005575] cellular_component;[GO:0004871] signal transducer activity;[GO:0005886] plasma membrane;[GO:0005623] cell;[GO:0007165] signal transduction;[GO:0050877] neurological system process	GO:0005886 plasma membrane;GO:0071944 cell periphery;GO:0016021 integral component of membrane	GO:0005549 odorant binding;GO:0004984 olfactory receptor activity;GO:0004930 G protein-coupled receptor activity		G-protein coupled receptors/Odorant/olfactory and gustatory receptors	[IPR000276] G protein-coupled receptor, rhodopsin-like;[IPR000725] Olfactory receptor;[IPR017452] GPCR, rhodopsin-like, 7TM				3	Predicted membrane proteins	Yes			4	Distinct cytoplasmic immunoreactivity was observed in intestinal goblet cells, cervix and airway epithelial cells. Normal tissues in general were negative.	NA
[truncated: 4 more columns]
